# Supplementary material for: Genomewide Analysis of PRC1 and PRC2 Occupancy Identifies Two Classes of Bivalent Domains
Source: PLoS Genet. 2008 Oct 31;4(10):e1000242. doi: 10.1371/journal.pgen.1000242 (PMC2567431; doi:10.1371/journal.pgen.1000242)
Supplement: Table S2 — Chromatin states of analyzed promoters in mES cells. (3.72 MB XLS) [file pgen.1000242.s011.xls]

## Sheet: Transcription start sites
Chr	Start	End	Dir	Gene	RefSeq	CpG_class	ESC Promoterstate	NPC Promoterstate	Ezh2 bound	Suz12 bound	Ring1B bound	Ring1B classification
chr10	100016903	100019403	-	4930430F08Rik	NM_175128	HCP	K4	K4	0	0	0	Negative
chr10	100021573	100024073	+	1700017N19Rik	NM_001081246	LCP	None	None	0	0	0	Negative
chr10	10118029	10120529	-	9130014G24Rik	NM_172547	ICP	None	None	0	0	0	Negative
chr10	101803624	101806124	+	Mgat4c	NM_026243	ICP	None	None	0	0	0	Negative
chr10	101918106	101920606	-	Nts	NM_024435	LCP	None	None	0	0	0	Negative
chr10	101941409	101943909	+	Pamci	NM_146240	ICP	None	None	0	0	0	Negative
chr10	102456465	102458965	-	Cart1	NM_172553	HCP	K4+K27	K27	1	1	1	Positive
chr10	10246397	10248897	-	Rab32	NM_026405	HCP	K4+K27	K4	1	0	0	Negative
chr10	102797030	102799530	+	Slc6a15	NM_175328	HCP	K4+K27	K4+K27	0	0	0	Negative
chr10	104976589	104979089	-	Tmtc2	NM_177368	HCP	K4	K4	0	0	0	Negative
chr10	105243464	105245964	-	BC067068	NM_207522	HCP	K4	K4	0	0	0	Negative
chr10	105245088	105247588	+	Ccdc59	NM_025602	HCP	K4	K4	0	0	0	Negative
chr10	105873948	105876448	+	Ppfia2	NM_177373	HCP	K4+K27	K4	0	0	0	Negative
chr10	106525778	106528278	-	8430416H19Rik	NM_198636	ICP	K4	None	0	0	0	Negative
chr10	106675440	106677940	+	Lin7a	NM_001039354,NM_001033223	HCP	K4+K27	K4	1	1	1	Positive
chr10	106888244	106890744	-	Myf5	NM_008656	ICP	None	None	0	0	0	Negative
chr10	106896839	106899339	-	Myf6	NM_008657	ICP	K27	None	0	0	0	Negative
chr10	107122137	107124637	-	Ptprq	NM_001081432	ICP	None	None	0	0	0	Negative
chr10	107566009	107568509	+	Ppp1r12a	NM_027892	HCP	K4	K4	0	0	0	Negative
chr10	10770546	10773046	-	Grm1	NM_016976	HCP	K4+K27	None	1	0	1	Positive
chr10	107735798	107738298	+	Pawr	NM_054056	HCP	K4	K4	0	0	0	Negative
chr10	108102202	108104702	-	EG368203	NM_203660	ICP	None	None	0	0	0	Negative
chr10	10839119	10841619	+	Shprh	NM_001077707,NM_172937	HCP	K4	K4	0	0	0	Negative
chr10	108412729	108415229	-	Syt1	NM_009306	ICP	K4+K27	K4+K27	0	0	0	Negative
chr10	109402329	109404829	-	Nav3	NM_001081035	ICP	None	K4	0	0	0	Negative
chr10	10971063	10973563	+	Fbxo30	NM_027968	HCP	K4	K4	0	0	0	Negative
chr10	110149074	110151574	+	E2f7	NM_178609	HCP	K4	K4	0	0	0	Negative
chr10	110323788	110326288	+	Csrp2	NM_007792	HCP	K4	K4	0	0	0	Negative
chr10	11033134	11035634	+	Epm2a	NM_010146	HCP	K4	K4	0	0	0	Negative
chr10	110412118	110414618	-	Zdhhc17	NM_172554	HCP	K4	K4	0	0	0	Negative
chr10	110568411	110570911	+	Osbpl8	NM_001003717,NM_175489	HCP	K4	K4	0	0	0	Negative
chr10	110876890	110879390	+	Nap1l1	AK169301	HCP	K4	K4	0	0	0	Negative
chr10	110909895	110912395	+	Phlda1	NM_009344	HCP	K4	K4	0	0	0	Negative
chr10	111376393	111378893	+	Krr1	NM_178610	HCP	K4	K4	0	0	0	Negative
chr10	111399305	111401805	-	Glipr1	NM_028608	ICP	None	None	0	0	0	Negative
chr10	111486963	111489463	+	Glipr1l2	NM_026223	ICP	None	None	0	0	0	Negative
chr10	111674732	111677232	+	Kcnc2	NM_001025581	HCP	K4+K27	None	1	1	1	Positive
chr10	112331136	112333636	-	4921506J03Rik	NM_001033474	HCP	K4	K4	0	0	0	Negative
chr10	114203474	114205974	-	Trhde	NM_146241	HCP	K4+K27	None	1	1	0	Unclassified
chr10	114587132	114589632	-	Tph2	NM_173391	ICP	None	None	0	0	0	Unclassified
chr10	114653575	114656075	-	Tbc1d15	NM_025706	HCP	K4	K4	0	0	0	Negative
chr10	114717701	114720201	-	Rab21	NM_024454	HCP	K4	K4	0	0	0	Negative
chr10	114764355	114766855	-	Tmem19	NM_133683	HCP	K4	K4	0	0	0	Negative
chr10	114786545	114789045	-	Thap2	NM_025780	HCP	K4	K4	0	0	0	Negative
chr10	114788568	114791068	+	Ccdc131	NM_001033261	HCP	K4	K4	0	0	0	Negative
chr10	114989890	114992390	-	Lgr5	NM_010195	HCP	K4+K27	K4	1	1	1	Positive
chr10	115220893	115223393	+	Tspan8	NM_146010	ICP	None	None	0	0	0	Negative
chr10	115422008	115424508	+	Ptprr	NM_011217	ICP	K4+K27	K4	1	0	0	Negative
chr10	115515989	115518489	-	4933416C03Rik	NM_001033821	HCP	K4+K27	None	1	1	0	Negative
chr10	115705114	115707614	+	Ptprb	NM_029928	HCP	K4+K27	None	1	1	0	Unclassified
chr10	115875633	115878133	-	Kcnmb4	NM_021452	HCP	K4+K27	K4	1	1	0	Unclassified
chr10	115983612	115986112	-	Cnot2	NM_001037848,NM_001037847,NM_001037846,NM_028082	HCP	K4	K4	0	0	0	Negative
chr10	116298989	116301489	-	Gm239	NM_001033333	ICP	None	None	0	0	0	Negative
chr10	116352490	116354990	-	Rab3ip	NM_001003950	HCP	K4	K4	0	0	0	Unclassified
chr10	116389923	116392423	+	Best3	NM_001007583	ICP	None	None	0	0	0	Negative
chr10	116448950	116451450	+	Lrrc10	NM_146242	HCP	K4	None	0	0	0	Negative
chr10	116465924	116468424	-	Cct2	NM_007636	HCP	K4	K4	0	0	0	Negative
chr10	116550584	116553084	-	Frs2	NM_177798	HCP	K4	K4	0	0	0	Negative
chr10	116626583	116629083	-	Yeats4	NM_026570	HCP	K4	K4	0	0	0	Negative
chr10	116640716	116643216	-	9530003J23Rik	NM_029906	ICP	None	None	0	0	0	Negative
chr10	116779059	116781559	-	Cpsf6	NM_001013391	HCP	K4	K4	0	0	0	Negative
chr10	117111709	117114209	-	Mdm2	NM_010786	HCP	K4	K4	0	0	0	Unclassified
chr10	117147351	117149851	-	Slc35e3	NM_029875	HCP	K4	K4	0	0	0	Negative
chr10	117193698	117196198	-	Nup107	NM_134010	HCP	K4	K4	0	0	0	Negative
chr10	117246967	117249467	-	Rap1b	NM_024457	HCP	K4	K4	0	0	0	Negative
chr10	117544370	117546870	+	Mdm1	NM_010785,NM_148922	HCP	K4	K4	0	0	0	Negative
chr10	117843539	117846039	+	Ifng	NM_008337	ICP	None	None	0	0	0	Negative
chr10	118269896	118272396	-	Dyrk2	NM_001014390	HCP	K4	K4	0	0	0	Negative
chr10	118856873	118859373	+	Grip1	NM_133442	HCP	K4	K4	1	0	1	Positive
chr10	119222071	119224571	+	Grip1	NM_028736,NM_130891	ICP	None	None	0	0	0	Negative
chr10	119513950	119516450	-	Helb	NM_080446	HCP	K4	K4	0	0	0	Negative
chr10	119602597	119605097	-	Irak3	NM_028679	HCP	K4+K27	None	1	1	0	Negative
chr10	119611385	119613885	+	Tmbim4	NM_026617	HCP	K4	K4	0	0	0	Negative
chr10	119629619	119632119	+	1190005P17Rik	NM_025431	HCP	K4	K4	0	0	0	Negative
chr10	119877676	119880176	-	Hmga2	NM_178057,NM_010441	HCP	K4+K27	K4	1	1	1	Positive
chr10	120299912	120302412	-	Msrb3	NM_177092	HCP	K4+K27	K4	0	0	0	Negative
chr10	120380392	120382892	-	Lemd3	NM_001081193	HCP	K4	K4	0	0	0	Negative
chr10	120436789	120439289	+	Wif1	NM_011915	HCP	K4+K27	K4+K27	1	0	0	Negative
chr10	120767649	120770149	+	Gns	NM_029364	HCP	K4	K4	0	0	0	Negative
chr10	120877310	120879810	-	Rassf3	NM_138956	HCP	K4	K4	0	0	0	Negative
chr10	120987807	120990307	-	Tbk1	NM_019786	HCP	K4	K4	0	0	0	Negative
chr10	121027376	121029876	-	Xpot	NM_001081056	HCP	K4	K4	0	0	0	Negative
chr10	121044260	121046760	+	D930020B18Rik	NM_177335	HCP	K4+K27	K27	1	1	1	Positive
chr10	121142496	121144996	+	BC048403	NM_173022	HCP	K4	K4	0	0	0	Negative
chr10	121448253	121450753	-	Srgap1	NM_001081037	HCP	K4	K4	0	0	0	Negative
chr10	121498162	121500662	-	Tmem5	NM_153059	HCP	K4	K4	0	0	0	Negative
chr10	121851058	121853558	+	Avpr1a	NM_016847	HCP	K4+K27	K27	1	1	1	Positive
chr10	122081578	122084078	+	Ppm1h	NM_176919	HCP	K4+K27	K4	1	1	1	Positive
chr10	122477085	122479585	-	Mon2	NM_153395	HCP	K4	K4	0	0	0	Negative
chr10	122597983	122600483	-	Usp15	NM_027604	HCP	K4	K4	0	0	0	Negative
chr10	122666635	122669135	+	AI851790	NM_182807	HCP	K4+K27	K4	1	1	1	Positive
chr10	124729595	124732095	-	Slc16a7	NM_011391	ICP	None	None	0	0	0	Negative
chr10	125368724	125371224	+	Lrig3	NM_177152	HCP	K4	K4	1	1	0	Negative
chr10	12557029	12559529	-	Utrn	NM_013070	HCP	K4	K4	0	0	0	Negative
chr10	126302280	126304780	-	Xrcc6bp1	NM_026858	HCP	K4	K4	0	0	0	Unclassified
chr10	126398059	126400559	+	Ctdsp2	NM_146012	LCP	None	None	0	0	0	Negative
chr10	126403187	126405687	+	Avil	NM_009635	ICP	None	None	0	0	0	Negative
chr10	126431763	126434263	-	Tsfm	NM_025537	HCP	K4	K4	0	0	0	Negative
chr10	126444380	126446880	+	Mettl1	NM_010792	HCP	K4	K4	0	0	0	Negative
chr10	126450698	126453198	+	Cyp27b1	NM_010009	HCP	K4+K27	None	1	1	1	Positive
chr10	126461133	126463633	-	March9	NM_001033262	HCP	K4	None	0	0	0	Negative
chr10	126466063	126468563	+	Cdk4	NM_009870	HCP	K4	K4	0	0	0	Negative
chr10	126471210	126473710	-	Tspan31	NM_025982	HCP	K4	K4	0	0	0	Negative
chr10	126481355	126483855	+	Centg1	NM_001033263	HCP	K4+K27	K4	1	1	1	Positive
chr10	126522074	126524574	-	4632413K17Rik	NM_177614	HCP	K4	K4	0	0	0	Negative
chr10	126567673	126570173	+	B4galnt1	NM_008080	HCP	K4+K27	K4	1	1	1	Positive
chr10	126581531	126584031	-	C78409	NM_177615	HCP	K4+K27	None	1	1	1	Positive
chr10	126590968	126593468	-	D10Ertd610e	NM_028027	HCP	K4	K4	0	0	0	Negative
chr10	126596658	126599158	-	Dtx3	NM_030714	HCP	K4	K4	0	0	0	Negative
chr10	126612493	126614993	-	Pip5k2c	NM_054097	HCP	K4	K4	0	0	0	Negative
chr10	126664024	126666524	-	Kif5a	NM_001039000,NM_008447	HCP	K4	K27	0	0	0	Negative
chr10	126668847	126671347	+	Dctn2	NM_027151	HCP	K4	K4	0	0	0	Negative
chr10	126689720	126692220	-	Mbd6	NM_033072	HCP	K4	K4	0	0	0	Negative
chr10	126693258	126695758	+	Ddit3	NM_007837	HCP	K4	K4	0	0	0	Negative
chr10	126712588	126715088	-	Mars	NM_001003913	HCP	K4	K4	0	0	0	Unclassified
chr10	126726175	126728675	+	Arhgap9	NM_146011	ICP	None	None	0	0	0	Negative
chr10	126742528	126745028	-	Gli1	NM_010296	HCP	K4	K4	0	0	0	Negative
chr10	126752721	126755221	-	Inhbe	NM_008382	ICP	K4	None	0	0	0	Negative
chr10	126771380	126773880	-	Inhbc	NM_010565	ICP	K4	None	0	0	0	Negative
chr10	126823315	126825815	+	R3hdm2	NM_027900	ICP	None	None	0	0	0	Negative
chr10	126904165	126906665	+	Stac3	NM_177707	ICP	None	None	0	0	0	Negative
chr10	126923384	126925884	-	Shmt2	NM_028230	HCP	K4	K4	0	0	0	Unclassified
chr10	126935508	126938008	-	Nxph4	NM_183297	HCP	K4+K27	K4+K27	1	1	0	Unclassified
chr10	12698151	12700651	+	Sf3b5	NM_175102	HCP	K4	K4	0	0	0	Negative
chr10	127022097	127024597	-	Lrp1	NM_008512	ICP	K4	K4	0	0	0	Negative
chr10	127045434	127047934	+	Stat6	NM_009284	HCP	K4	None	0	0	0	Negative
chr10	127067627	127070127	-	Nab2	NM_008668	HCP	K4+K27	K4	1	0	0	Unclassified
chr10	127079512	127082012	+	BC030440	NM_173732	HCP	K4	K4	0	0	0	Negative
chr10	127107704	127110204	+	Myo1a	NM_001081219	LCP	None	None	0	0	0	Negative
chr10	127126926	127129426	+	Tac2	NM_009312	LCP	None	None	0	0	0	Negative
chr10	127141986	127144486	+	Zbtb39	NM_198035	HCP	K4	K4	0	0	0	Negative
chr10	127152747	127155247	-	Admr	NM_007412	HCP	K4	None	0	0	0	Negative
chr10	127162258	127164758	+	Rdh1	NM_080436	LCP	None	None	0	0	0	Negative
chr10	127252376	127254876	+	Rdhs	NM_147222	LCP	None	None	0	0	0	Negative
chr10	127268936	127271436	+	BC089597	NM_145424	LCP	None	None	0	0	0	Negative
chr10	127289648	127292148	-	Rdh7	NM_017473	LCP	None	None	0	0	0	Unclassified
chr10	127300983	127303483	+	Sdro	NM_027301	LCP	None	None	0	0	0	Negative
chr10	127408457	127410957	-	Hsd17b6	NM_013786	ICP	None	None	0	0	0	Unclassified
chr10	127417663	127420163	+	Prim1	NM_008921	ICP	K4	K4	0	0	0	Negative
chr10	127438021	127440521	+	Naca	NM_013608	HCP	K4	K4	0	0	0	Negative
chr10	127461430	127463930	+	Ptges3	NM_019766	HCP	K4	K4	0	0	0	Negative
chr10	127485755	127488255	+	Atp5b	NM_016774	HCP	K4	K4	0	0	0	Negative
chr10	127495231	127497731	+	Baz2a	NM_054078	HCP	K4	K4	0	0	0	Negative
chr10	127577517	127580017	-	Rbms2	NM_019711	ICP	K4	K4	0	0	0	Unclassified
chr10	127581246	127583746	-	Rbms2	NM_001039080	ICP	None	None	0	0	0	Negative
chr10	127597138	127599638	+	Gls2	NM_001033264	HCP	K4	K4+K27	0	0	0	Unclassified
chr10	127612743	127615243	-	Spryd4	NM_025716	HCP	K4	K4	0	0	0	Negative
chr10	127628286	127630786	+	Mip	NM_008600	LCP	K4	None	0	0	0	Negative
chr10	127640513	127643013	+	Timeless	NM_011589	ICP	None	None	0	0	0	Unclassified
chr10	127656579	127659079	+	Apon	NM_133996	ICP	None	None	0	0	0	Negative
chr10	127670445	127672945	+	Apof	NM_133997	ICP	None	None	0	0	1	Positive
chr10	127673024	127675524	+	Stat2	NM_019963	HCP	K4	K4	0	0	0	Negative
chr10	127699033	127701533	-	Il23a	NM_031252	ICP	K4	None	0	0	0	Unclassified
chr10	127705783	127708283	+	Usp52	NM_133992	HCP	K4	K4	0	0	0	Negative
chr10	127724907	127727407	+	Tmem4	NM_019953	HCP	K4	K4	0	0	0	Negative
chr10	127740280	127742780	+	Cs	NM_026444	HCP	K4	K4	0	0	0	Negative
chr10	127770986	127773486	-	Coq10a	NM_001081040	HCP	K4	K4	0	0	0	Negative
chr10	127779572	127782072	+	Ankrd52	NM_172790	HCP	K4	K4	0	0	0	Negative
chr10	127801440	127803940	-	Slc39a5	NM_028092,NM_028051	LCP	None	None	0	0	0	Unclassified
chr10	12780606	12783106	+	Plagl1	NM_009538	HCP	K4+K27	None	1	1	0	Unclassified
chr10	127810745	127813245	-	Obfc2b	NM_027257	HCP	K4	K4	0	0	0	Negative
chr10	127814105	127816605	+	Rnf41	NM_026259	HCP	K4	K4	0	0	0	Unclassified
chr10	127861742	127864242	+	Smarcc2	NM_198160	HCP	K4	K4	0	0	0	Negative
chr10	127894774	127897274	-	Myl6	NM_010860	HCP	K4	K4	0	0	0	Negative
chr10	127899634	127902134	-	Myl6b	NM_172259	HCP	K4	K4	0	0	0	Negative
chr10	127926808	127929308	-	Mbc2	NM_011843	HCP	K4	K4+K27	0	0	0	Negative
chr10	127949378	127951878	-	Rpl41,Zc3h10	NM_134003,NM_018860	HCP	K4	K4	0	0	0	Negative
chr10	127966883	127969383	-	Pa2g4	NM_011119	HCP	K4	K4	0	0	0	Negative
chr10	127990450	127992950	-	Erbb3	NM_010153	HCP	K4	K27	0	0	0	Negative
chr10	128027189	128029689	-	Rps26	NM_013765	HCP	K4	K4	0	0	0	Negative
chr10	128046942	128049442	-	Ikzf4	NM_011772	HCP	K4+K27	None	1	0	0	Unclassified
chr10	128073552	128076052	-	Suox	NM_173733	ICP	None	None	0	0	0	Negative
chr10	128087860	128090360	-	Rab5b	NM_011229	LCP	None	None	0	0	0	Negative
chr10	128097213	128099713	-	Rab5b	NM_177411	HCP	K4	K4	0	0	0	Negative
chr10	128105956	128108456	-	Cdk2	NM_016756,NM_183417	HCP	K4	K4	0	0	0	Negative
chr10	128108706	128111206	+	Si	NM_021882	LCP	None	None	0	0	0	Negative
chr10	128145005	128147505	-	Dgka	NM_016811	HCP	K4	K4	0	0	0	Negative
chr10	128150410	128152910	+	Wibg	NM_030100	HCP	K4	K4	0	0	0	Negative
chr10	128193421	128195921	+	Mmp19	NM_021412	LCP	None	None	0	0	0	Negative
chr10	128205319	128207819	-	1110012D08Rik	NM_178066	ICP	K4	K4	0	0	0	Negative
chr10	128208124	128210624	+	Dnajc14	NM_028873	HCP	K4	K4	0	0	0	Negative
chr10	128222543	128225043	-	Ormdl2	NM_024180	HCP	K4	K4	0	0	0	Negative
chr10	128224367	128226867	+	1110005A23Rik	NM_025364	HCP	K4	K4	0	0	0	Negative
chr10	128292667	128295167	-	Gdf11	NM_010272	HCP	K4+K27	K4	0	0	0	Negative
chr10	128311840	128314340	+	Cd63	NM_001042580,NM_007653	HCP	K4	K4	0	0	0	Negative
chr10	128320246	128322746	-	Rdh5	NM_134006	LCP	None	None	0	0	0	Negative
chr10	128324473	128326973	-	Bloc1s1	NM_015740	HCP	K4	K4	0	0	0	Negative
chr10	128336261	128338761	+	Itga7	NM_008398	HCP	K4+K27	K4+K27	1	1	0	Unclassified
chr10	128361937	128364437	-	Mettl7b	NM_027853	ICP	None	None	0	0	0	Negative
chr10	128494921	128497421	-	Olfr768	NM_146864	LCP	None	None	0	0	0	Negative
chr10	128513372	128515872	-	Olfr769	NM_146267	LCP	None	None	0	0	0	Negative
chr10	128534715	128537215	-	Olfr770	NM_146863	LCP	None	None	0	0	0	Negative
chr10	128561931	128564431	-	Olfr771	NM_146547	ICP	None	None	0	0	0	Unclassified
chr10	128663411	128665911	+	Olfr776	NM_207559	LCP	None	None	0	0	0	Negative
chr10	128670270	128672770	-	Olfr777	NM_146544	LCP	None	None	0	0	0	Negative
chr10	128724073	128726573	+	Olfr780	NM_146284	ICP	None	None	0	0	0	Unclassified
chr10	128735331	128737831	+	Olfr781	NM_146728	LCP	None	None	0	0	0	Unclassified
chr10	12881320	12883820	-	Ltv1	NM_181470	HCP	K4	K4	0	0	0	Negative
chr10	128839262	128841762	+	Olfr786	NM_146549	LCP	None	None	0	0	0	Negative
chr10	128875142	128877642	+	Olfr788	NM_146551	LCP	None	None	0	0	0	Negative
chr10	128903334	128905834	+	Olfr790	NM_146933	LCP	None	None	0	0	0	Negative
chr10	128928677	128931177	+	Olfr791	NM_146930	ICP	None	None	0	0	0	Negative
chr10	128942987	128945487	+	Olfr792	NM_001011849	LCP	None	None	0	0	0	Negative
chr10	128973105	128975605	+	Olfr794	NM_146378	LCP	None	None	0	0	0	Negative
chr10	129009428	129011928	-	Olfr796	NM_146931	LCP	None	None	0	0	0	Negative
chr10	129027008	129029508	-	Olfr798	NM_146556	ICP	None	None	0	0	0	Negative
chr10	129049578	129052078	+	Olfr799	NM_146927	LCP	None	None	0	0	0	Negative
chr10	129062256	129064756	+	Olfr800	NM_146548	ICP	None	None	0	0	0	Negative
chr10	129071466	129073966	-	Olfr801	NM_146285	LCP	None	None	0	0	0	Negative
chr10	129083686	129086186	-	Olfr802	NM_146932	LCP	None	None	0	0	0	Negative
chr10	129092988	129095488	-	Olfr803	NM_146554	LCP	None	None	0	0	0	Negative
chr10	129107328	129109828	+	Olfr804	NM_001011821	LCP	None	None	0	0	0	Negative
chr10	129124491	129126991	-	Olfr805	NM_146555	LCP	None	None	0	0	0	Negative
chr10	129139864	129142364	-	Olfr806	NM_146553	LCP	None	None	0	0	0	Negative
chr10	129156397	129158897	-	Olfr807	NM_146929	LCP	None	None	0	0	0	Negative
chr10	129169946	129172446	+	Olfr808	NM_146928	LCP	None	None	0	0	0	Negative
chr10	129178319	129180819	+	Olfr809	NM_146324	ICP	None	None	0	0	0	Negative
chr10	129192536	129195036	-	Olfr810	NM_146550	LCP	None	None	0	0	0	Negative
chr10	129203472	129205972	-	Olfr811	NM_146552	LCP	None	None	0	0	0	Negative
chr10	129243989	129246489	-	Olfr812	NM_146795	LCP	None	None	0	0	0	Negative
chr10	129258968	129261468	+	Olfr813	NM_207147	LCP	None	None	0	0	0	Negative
chr10	129313225	129315725	-	Olfr816	NM_146672	LCP	None	None	0	0	0	Negative
chr10	129347009	129349509	-	Olfr818	NM_146777	LCP	None	None	0	0	0	Negative
chr10	129419811	129422311	+	Olfr820	NM_146675	ICP	None	None	0	0	0	Negative
chr10	129436076	129438576	+	Olfr821	NM_146776	LCP	None	None	0	0	0	Negative
chr10	129476860	129479360	+	Olfr822	NM_146671	LCP	None	None	0	0	0	Negative
chr10	129528004	129530504	-	Olfr824	NM_146674	LCP	None	None	0	0	0	Negative
chr10	129564273	129566773	-	Olfr825	NM_146677	LCP	None	None	0	0	0	Negative
chr10	129581827	129584327	-	Olfr826	NM_146676	LCP	None	None	0	0	0	Negative
chr10	129612077	129614577	-	Olfr827	NM_146300	LCP	None	None	0	0	0	Negative
chr10	129681175	129683675	-	Neurod4	NM_007501	LCP	None	None	0	0	0	Negative
chr10	129749737	129752237	+	5830405N20Rik	NM_183264	LCP	None	None	0	0	0	Unclassified
chr10	13012358	13014858	-	Phactr2	NM_001033257	HCP	K4	K4	0	0	0	Negative
chr10	13190725	13193225	+	Fuca2	NM_025799	HCP	K4	None	0	0	0	Negative
chr10	13241292	13243792	-	Pex3	NM_019961	HCP	K4	K4	0	0	0	Negative
chr10	13242934	13245434	+	Deadc1	NM_025748	HCP	K4	K4	0	0	0	Negative
chr10	13557028	13559528	-	Aig1	NM_025446	HCP	K4	K4	0	0	0	Negative
chr10	13656076	13658576	+	Hivep2	NM_010437	HCP	K4+K27	K4	1	1	1	Positive
chr10	14233234	14235734	-	Gpr126	NM_001002268	HCP	K4+K27	K4	1	1	0	Unclassified
chr10	14393687	14396187	-	1110059P08Rik	NM_025418	HCP	K4	K4	0	0	0	Negative
chr10	14449986	14452486	+	Nmbr	NM_008703	HCP	K4+K27	None	1	0	0	Negative
chr10	17412161	17414661	+	Cited2	NM_010828	HCP	K4	K4	0	0	0	Negative
chr10	17485195	17487695	+	Txlnb	NM_138628	ICP	None	K4	0	0	0	Negative
chr10	17635483	17637983	-	Heca	NM_001033432	HCP	K4	K4	0	0	0	Negative
chr10	17778366	17780866	+	Reps1	NM_009048	LCP	None	None	0	0	0	Negative
chr10	17922397	17924897	-	Ccdc28a	NM_144820	HCP	K4	K4	0	0	0	Negative
chr10	18096590	18099090	+	Nhsl1	NM_173390	ICP	K4	None	0	0	0	Negative
chr10	18233492	18235992	-	Hebp2	NM_019487	HCP	K4	K4	0	0	0	Negative
chr10	18431174	18433674	-	D10Bwg1379e	NM_001033258	HCP	K4	None	0	1	0	Unclassified
chr10	18474209	18476709	-	EG237300	NM_177706	LCP	None	None	0	0	0	Negative
chr10	18533986	18536486	+	Perp	NM_022032	HCP	K4+K27	None	1	0	0	Unclassified
chr10	18702783	18705283	-	Tnfaip3	NM_009397	HCP	K4	K4	0	0	0	Negative
chr10	19045454	19047954	+	Olig3	NM_053008	HCP	K4+K27	None	1	1	1	Positive
chr10	19280873	19283373	+	Ifngr1	NM_010511	HCP	K4	K4	0	0	0	Negative
chr10	19310943	19313443	+	Il22ra2	NM_178258	LCP	None	None	0	0	0	Negative
chr10	19401502	19404002	+	Il20ra	NM_172786	HCP	K4+K27	None	1	1	0	Negative
chr10	19538872	19541372	-	Slc35d3	NM_029529	HCP	K4+K27	K4+K27	1	1	1	Positive
chr10	19595065	19597565	-	Pex7	NM_008822	HCP	K4	None	0	0	0	Negative
chr10	19623398	19625898	+	Map3k5	NM_008580	HCP	K4+K27	K4	1	1	0	Negative
chr10	19837929	19840429	+	Mtap7	NM_008635	HCP	K4	None	0	0	0	Negative
chr10	20001384	20003884	+	Bclaf1	NM_001025393,NM_153787,NM_001025392	HCP	K4	K4	0	0	0	Negative
chr10	20036740	20039240	+	2610016C23Rik	NM_027930	HCP	K4	K4	0	0	0	Negative
chr10	20412494	20414994	-	Pde7b	NM_013875	ICP	None	None	0	0	0	Negative
chr10	20641579	20644079	+	Ahi1	NM_026203	HCP	K4	K4	0	0	0	Negative
chr10	20848400	20850900	-	Myb	NM_010848	HCP	K4+K27	K4	1	1	1	Positive
chr10	20984894	20987394	+	Hbs1l	NM_001042593,NM_019702	HCP	K4	K4	0	0	0	Negative
chr10	21066215	21068715	+	Aldh8a1	NM_178713	ICP	None	None	0	0	0	Negative
chr10	21282073	21284573	+	1700020N01Rik	NM_183266	HCP	None	None	0	0	0	Negative
chr10	21379760	21382260	+	EG432436	NM_001004162	ICP	None	None	0	0	0	Negative
chr10	21683610	21686110	+	Sgk	NM_011361	HCP	K4	K4	0	0	0	Negative
chr10	22334046	22336546	+	Slc2a12	NM_178934	HCP	K4	None	0	0	0	Negative
chr10	22418794	22421294	-	Tbpl1	NM_011603	HCP	K4	K4	0	0	0	Negative
chr10	22507544	22510044	-	Tcf21	NM_011545	HCP	K4+K27	None	1	1	0	Unclassified
chr10	23037319	23039819	-	Eya4	NM_010167	HCP	K4+K27	K4	1	1	1	Positive
chr10	23474616	23477116	-	Rps12	NM_011295	HCP	K4	K4	0	0	0	Negative
chr10	23540387	23542887	+	Vnn3	NM_011979	LCP	None	None	0	0	0	Negative
chr10	23583775	23586275	+	Vnn1	NM_011704	ICP	None	None	0	0	0	Negative
chr10	23609321	23611821	+	Taar1	NM_053205	ICP	None	None	0	0	0	Negative
chr10	23627487	23629987	+	Taar2	NM_001007266	LCP	None	None	0	0	0	Negative
chr10	23638473	23640973	+	Taar3	NM_001008429	ICP	None	None	0	0	0	Negative
chr10	23649409	23651909	+	Taar4	NM_001008499	ICP	None	None	0	0	0	Negative
chr10	23659621	23662121	+	Taar5	NM_001009574	ICP	None	None	0	0	0	Negative
chr10	23673062	23675562	-	Taar6	NM_001010828	ICP	None	None	0	0	0	Negative
chr10	23680897	23683397	-	Taar7a	NM_001010829	LCP	None	None	0	0	0	Negative
chr10	23688854	23691354	+	Taar7b	NM_001010827	LCP	None	None	0	0	0	Negative
chr10	23716137	23718637	+	Taar7d	NM_001010838	LCP	None	None	0	0	0	Negative
chr10	23726529	23729029	+	Taar7e	NM_001010835	ICP	None	None	0	0	0	Negative
chr10	23738425	23740925	+	Taar7f	NM_001010839	LCP	None	None	0	0	0	Unclassified
chr10	23779710	23782210	-	Taar8b	NM_001010837	LCP	None	None	0	0	0	Negative
chr10	23796950	23799450	-	Taar9	NM_001010831	ICP	None	None	0	0	0	Negative
chr10	23838232	23840732	+	Stx7	NM_016797	HCP	K4	K4	0	0	0	Negative
chr10	23912432	23914932	+	Moxd1	NM_021509	HCP	K4+K27	None	1	1	0	Negative
chr10	24284422	24286922	+	Ctgf	NM_010217	HCP	K4	None	0	0	0	Negative
chr10	24399518	24402018	-	Enpp1	NM_008813	HCP	K4+K27	K4	1	1	1	Positive
chr10	24523509	24526009	-	Enpp3	NM_134005	ICP	K4	None	0	0	0	Negative
chr10	24558962	24561462	+	Crsp3	NM_027347	HCP	K4	K4	0	0	0	Negative
chr10	24614854	24617354	-	Arg1	NM_007482	ICP	None	None	0	0	0	Negative
chr10	24986580	24989080	-	Akap7	NM_018747	ICP	K4	K4	0	0	0	Negative
chr10	25130502	25133002	+	Epb4.1l2	NM_013511	ICP	None	None	0	0	0	Negative
chr10	25766066	25768566	-	C030003D03Rik	NM_029881	HCP	K4+K27	K4	1	1	0	Unclassified
chr10	25918622	25921122	+	Samd3	NM_001013766	ICP	None	None	0	0	0	Negative
chr10	26062601	26065101	-	L3mbtl3	NM_172787	HCP	K4+K27	K4	1	1	1	Positive
chr10	26461427	26463927	+	Arhgap18	NM_176837	ICP	K4	K4	0	0	0	Negative
chr10	27304358	27306858	-	Lama2	NM_008481	ICP	K4	None	0	0	0	Negative
chr10	27763735	27766235	+	Ptprk	NM_008983	HCP	K4	K4	0	0	0	Negative
chr10	28357310	28359810	+	E430004N04Rik	NM_178666	LCP	None	None	0	0	0	Negative
chr10	28673719	28676219	-	2310057J18Rik	NM_026336	LCP	None	None	0	0	0	Negative
chr10	28832911	28835411	+	6330407J23Rik	NM_026138	ICP	K4	K4	0	0	0	Negative
chr10	29002521	29005021	+	Echdc1	NM_025855	HCP	K4	K4	0	0	0	Negative
chr10	29049858	29052358	-	Rnf146	NM_026518	HCP	K4	K4	0	0	0	Negative
chr10	29223241	29225741	-	Rspo3	NM_028351	HCP	K4+K27	K4+K27	1	1	0	Unclassified
chr10	30288165	30290665	-	Trmt11	NM_028604	HCP	K4	K4	0	0	0	Negative
chr10	30305782	30308282	-	Hint3	NM_025798	HCP	K4	K4	0	0	0	Negative
chr10	30490354	30492854	-	Ncoa7	NM_172495	HCP	K4	K4	0	0	0	Negative
chr10	30530199	30532699	-	Hey2	NM_013904	HCP	K4	K4	1	0	0	Negative
chr10	31002320	31004820	+	Hddc2	NM_027168	HCP	K4	K4	0	0	0	Negative
chr10	31133337	31135837	-	Tpd52l1	NM_009413	HCP	K4	K4	0	0	0	Negative
chr10	3133803	3136303	+	Cnksr3	NM_172546	HCP	K4+K27	K4	0	0	0	Negative
chr10	32089789	32092289	-	Tcba1	NM_001013411	LCP	None	None	0	0	0	Negative
chr10	32577264	32579764	-	Tcba1	NM_001025286	HCP	K4	K4	0	1	0	Negative
chr10	3293561	3296061	+	A130090K04Rik	NM_001033391	LCP	None	None	0	0	0	Negative
chr10	33312016	33314516	-	A330019N05Rik	NM_175448	HCP	K4	None	1	1	0	Negative
chr10	33638628	33641128	-	2700019D07Rik	NM_028287	HCP	K4	K4	0	0	0	Negative
chr10	33707032	33709532	-	Rwdd1	NM_025614	HCP	K4	K4	0	0	0	Negative
chr10	33731729	33734229	-	4732454E20Rik	NM_001081165	ICP	None	None	0	0	0	Negative
chr10	33783935	33786435	-	BB146404	NM_178908	ICP	K4	None	0	0	0	Negative
chr10	33815388	33817888	-	A630077B13Rik	NM_175449	HCP	K4+K27	None	1	1	0	Unclassified
chr10	33894967	33897467	-	Dse	NM_172508	HCP	K4	K4	0	0	0	Negative
chr10	33971158	33973658	+	Tspyl1	NM_009433	HCP	K4	K4	0	0	0	Negative
chr10	33986336	33988836	+	Tspyl4	NM_030203	HCP	K4+K27	K4	0	0	0	Negative
chr10	34078750	34081250	+	Col10a1	NM_009925	ICP	None	None	0	0	0	Unclassified
chr10	34105944	34108444	-	Nt5dc1	NM_176968	HCP	K4	K4	0	0	0	Negative
chr10	34172314	34174814	+	Frk	NM_010237	ICP	K4	K4	0	0	0	Negative
chr10	3555940	3558440	-	Oprm1	NM_001039652	ICP	K4	None	0	0	0	Negative
chr10	36195722	36198222	+	Hs3st5	NM_001081208	HCP	K4+K27	K4	1	1	1	Positive
chr10	36663459	36665959	+	Hdac2	NM_008229	HCP	K4	K4	0	0	0	Unclassified
chr10	36826342	36828842	-	Marcks	NM_008538	HCP	K4	K4	0	0	0	Unclassified
chr10	38654568	38657068	+	Lama4	NM_010681	ICP	K4+K27	None	0	0	0	Negative
chr10	38821311	38823811	-	1700025K23Rik	NM_183254	HCP	K4	K4	0	0	0	Negative
chr10	38822938	38825438	+	Tube1	NM_028006	HCP	K4	K4	0	0	0	Negative
chr10	39059001	39061501	+	Fyn	NM_008054	HCP	K4	K4	0	0	0	Negative
chr10	39301849	39304349	+	Traf3ip2	NM_134000	ICP	K4	None	0	0	0	Negative
chr10	39421075	39423575	+	Rev3l	NM_011264	HCP	K4	K4	0	0	0	Negative
chr10	39674062	39676562	-	BC021785	NM_001001489	ICP	None	None	0	0	0	Negative
chr10	39712684	39715184	-	AI317395	NM_144821	HCP	K4+K27	None	0	0	0	Negative
chr10	39829671	39832171	-	Slc16a10	NM_028247	HCP	K4+K27	K4+K27	0	0	0	Negative
chr10	39934425	39936925	-	Bxdc1	NM_001042556,NM_023323	HCP	K4	K4	0	0	0	Negative
chr10	39945079	39947579	-	2410016F19Rik	NM_026113	HCP	K4	K4	0	0	0	Negative
chr10	39989431	39991931	-	Amd2,Amd1	NM_009665,NM_007444	HCP	K4	K4	0	0	0	Negative
chr10	40038252	40040752	+	Cdc2l6	NM_198164	HCP	K4	K4	0	0	0	Negative
chr10	40259277	40261777	+	Slc22a16	NM_027572	ICP	None	None	0	0	0	Negative
chr10	40318950	40321450	+	Ddo	NM_027442	ICP	None	None	0	0	0	Negative
chr10	40371238	40373738	+	9030224M15Rik	NM_177793	HCP	K4+K27	None	1	0	0	Negative
chr10	40571487	40573987	+	Wasf1	NM_031877	HCP	K4	K4	0	0	0	Negative
chr10	40757999	40760499	-	Gpr6	NM_199058	HCP	K4+K27	K27	1	1	0	Negative
chr10	40989656	40992156	-	A530089I17Rik	NM_133999	HCP	K4	K4	0	0	0	Negative
chr10	41138310	41140810	+	Zbtb24	NM_153398	HCP	K4	K4	0	0	1	Positive
chr10	41164291	41166791	+	Mical1	NM_138315	ICP	K4	None	0	0	0	Negative
chr10	41176755	41179255	-	Smpd2	NM_009213	HCP	K4	K4	0	0	0	Negative
chr10	41207414	41209914	+	Cd164	NM_016898	HCP	K4	K4	0	0	0	Negative
chr10	41496283	41498783	-	2410017P07Rik	NM_026643	HCP	K4	K4	0	0	0	Negative
chr10	41575363	41577863	+	Sesn1	NM_001013370	HCP	K4	K4	0	1	0	Negative
chr10	41663159	41665659	-	Armc2	NM_001034858	ICP	None	None	0	0	0	Negative
chr10	41963157	41965657	-	Foxo3a	NM_019740	HCP	K4+K27	K4	0	0	0	Negative
chr10	42164829	42167329	-	Lace1	NM_145743	HCP	K4	K4	0	0	0	Negative
chr10	42189945	42192445	+	Snx3	NM_017472	HCP	K4	K4	0	0	0	Unclassified
chr10	42270003	42272503	-	Nr2e1	NM_152229	HCP	K4+K27	K4	1	1	1	Positive
chr10	42366831	42369331	+	Ostm1	NM_172416	HCP	K4	K4	0	0	0	Negative
chr10	42449640	42452140	+	Sec63	NM_153055	HCP	K4	K4	0	0	0	Negative
chr10	42548631	42551131	+	Scml4	NM_172938	ICP	K4	K27	0	0	0	Negative
chr10	42860945	42863445	-	Sobp	NM_175407	HCP	K4+K27	K4	1	1	1	Positive
chr10	42909676	42912176	+	Pdss2	NM_027772	HCP	K4	K4	0	0	0	Negative
chr10	43167054	43169554	+	AK122525	NM_199028	HCP	K4	K4	0	0	0	Negative
chr10	43227409	43229909	-	1700021F05Rik	NM_026411	HCP	K4	K4	0	0	0	Negative
chr10	43267083	43269583	+	Cd24a	NM_009846	HCP	K4+K27	K4	1	1	1	Positive
chr10	43588154	43590654	-	Qrsl1	NM_001081054	HCP	K4	K4	0	0	0	Negative
chr10	43589721	43592221	+	Rtn4ip1	NM_130892	HCP	K4	K4	0	0	0	Negative
chr10	43956272	43958772	+	Atg5	NM_053069	HCP	K4	K4	0	0	0	Negative
chr10	44145163	44147663	-	Prdm1	NM_007548	HCP	K4+K27	K4	0	0	0	Unclassified
chr10	4423682	4426182	+	Rgs17	NM_019958	HCP	K4+K27	K4	1	1	1	Positive
chr10	44755128	44757628	+	Prep	NM_011156	HCP	K4	K4	0	0	0	Negative
chr10	44977219	44979719	+	Popdc3	NM_024286	HCP	K4+K27	K27	1	1	1	Positive
chr10	45023676	45026176	+	Bves	NM_024285	HCP	K4	K4	1	1	0	Unclassified
chr10	45156616	45159116	-	Lin28b	NM_001031772	ICP	K4	K27	0	0	0	Unclassified
chr10	4522097	4524597	+	Mtrf1l	NM_175374	HCP	K4	K4	0	0	0	Negative
chr10	45265803	45268303	+	Hace1	NM_172473	HCP	K4	K4	0	0	0	Negative
chr10	4540575	4543075	+	Fbxo5	NM_025995	HCP	K4	K4	0	0	0	Negative
chr10	4705323	4707823	-	Vip	NM_011702	ICP	None	None	0	0	0	Unclassified
chr10	4750760	4753260	-	Myct1	NM_026793	LCP	None	None	0	0	0	Negative
chr10	4795348	4797848	+	Syne1	NM_153399	HCP	K4	K27	0	0	0	Negative
chr10	49469824	49472324	-	Grik2	NM_010349	HCP	K4+K27	None	1	1	0	Unclassified
chr10	50583565	50586065	+	Sim1	NM_011376	HCP	K4+K27	K27	1	1	1	Positive
chr10	51317873	51320373	-	Gprc6a	NM_153071	LCP	None	None	0	0	0	Negative
chr10	51373432	51375932	+	Rfxdc1	NM_177306	LCP	None	None	0	0	0	Negative
chr10	5151333	5153833	+	Syne1	NM_001079686	ICP	K4	None	0	0	0	Negative
chr10	51710600	51713100	+	Vgll2	NM_153786	HCP	K4+K27	K27	1	1	1	Positive
chr10	51881659	51884159	-	Ros1	NM_011282	LCP	None	None	0	0	0	Negative
chr10	51921533	51924033	+	Dcbld1	NM_025705	HCP	K4	K4	0	0	1	Positive
chr10	52068490	52070990	-	Gopc	NM_053187	HCP	K4	K4	0	0	0	Negative
chr10	52079522	52082022	+	Nepn	NM_025684	LCP	None	None	0	0	0	Negative
chr10	52105514	52108014	+	D10Ertd438e	NM_030250	HCP	K4	K4	0	0	0	Negative
chr10	52378519	52381019	+	Slc35f1	NM_178675	HCP	K4+K27	K4	1	1	0	Unclassified
chr10	5276977	5279477	+	Syne1	NM_022027	ICP	None	None	0	0	0	Negative
chr10	53025621	53028121	+	Pln	NM_023129	LCP	None	None	0	0	0	Negative
chr10	53284875	53287375	+	Asf1a	NM_025541	HCP	K4	K4	0	0	0	Negative
chr10	53316854	53319354	-	Mcmdc1	NM_027830	HCP	K4	K4	0	0	0	Negative
chr10	53437324	53439824	-	4930589M24Rik	NM_001081428	HCP	K4+K27	K4	1	1	0	Negative
chr10	53635417	53637917	-	9530009G21Rik	NM_177131	LCP	None	None	0	0	0	Negative
chr10	53762211	53764711	-	Man1a	NM_008548	HCP	K4+K27	K4+K27	1	1	0	Unclassified
chr10	55794831	55797331	+	1700060H10Rik	NM_133751	LCP	None	None	0	0	0	Negative
chr10	55848606	55851106	-	D630037F22Rik	NM_001033385	LCP	None	None	0	0	0	Negative
chr10	56065261	56067761	+	Gja1	NM_010288	HCP	K4	K4	0	0	0	Negative
chr10	57174400	57176900	+	Hsf2	NM_008297	HCP	K4	K4	0	0	0	Negative
chr10	57218864	57221364	-	Serinc1	NM_019760	HCP	K4	K4	0	0	0	Negative
chr10	57320004	57322504	+	Pkib	NM_001039051,NM_008863,NM_001039053	HCP	K4+K27	None	1	1	0	Unclassified
chr10	5732495	5734995	-	Esr1	NM_007956	ICP	None	None	0	0	0	Negative
chr10	57333783	57336283	+	Pkib	NM_001039052	LCP	None	None	0	0	0	Negative
chr10	57338895	57341395	+	Pkib	NM_001039050	LCP	None	None	0	0	0	Negative
chr10	57472837	57475337	+	Fabp7	NM_021272	LCP	None	K4	0	0	0	Negative
chr10	57482458	57484958	+	Smpdl3a	NM_020561	HCP	K4+K27	None	0	1	0	Negative
chr10	57650382	57652882	+	Gcc2	NM_027375	HCP	K4	K4	0	0	0	Negative
chr10	57718403	57720903	+	Lims1	NM_026148	HCP	K4	K4	0	0	0	Negative
chr10	57841708	57844208	+	Ranbp2	NM_011240	HCP	K4	K4	0	0	0	Negative
chr10	58069053	58071553	-	Edar	NM_010100	HCP	None	None	0	0	0	Negative
chr10	58208959	58211459	+	Sh3md4	NM_172788	HCP	K4+K27	K4+K27	1	1	1	Positive
chr10	58615011	58617511	-	Sept10	NM_001024911,NM_001024910	HCP	K4	K4	0	0	0	Negative
chr10	58718229	58720729	+	P4ha1	NM_011030	HCP	K4	K4	0	0	0	Negative
chr10	58798541	58801041	+	Pla2g12b	NM_023530	ICP	None	None	0	0	0	Negative
chr10	58835136	58837636	-	Oit3	NM_010959	ICP	None	None	0	0	0	Negative
chr10	58851517	58854017	-	Ccdc109a	NM_001033259	ICP	None	None	0	0	0	Negative
chr10	59097491	59099991	+	Cbara1	NM_144822	HCP	K4	K4	0	0	0	Negative
chr10	5911936	5914436	-	1700052N19Rik	NM_024261	HCP	K4	K4	0	0	0	Negative
chr10	5913706	5916206	+	Rmnd1	NM_025343	HCP	K4	K4	0	0	0	Negative
chr10	59274447	59276947	+	Dnajb12	NM_019965	HCP	K4	K4	0	0	0	Negative
chr10	59345127	59347627	-	Ddit4	NM_029083	HCP	K4	K4	0	0	0	Negative
chr10	59396469	59398969	-	D10Ertd641e	NM_025514	HCP	K4	K4	0	0	0	Negative
chr10	59397695	59400195	+	Ascc1	NM_026937	HCP	K4	K4	0	0	0	Negative
chr10	59501113	59503613	+	Spock2	NM_052994	HCP	K4+K27	None	1	0	0	Unclassified
chr10	5957932	5960432	+	Zbtb2	NM_001033466	HCP	K4	K4	0	0	0	Negative
chr10	59582064	59584564	-	Chst3	NM_016803	ICP	K27	None	1	1	0	Negative
chr10	59672594	59675094	+	Psap	NM_011179	HCP	K4	K4	0	0	0	Negative
chr10	59741760	59744260	+	4632428N05Rik	NM_028732	HCP	K4+K27	None	0	0	0	Negative
chr10	60089847	60092347	-	Cdh23	NM_023370	ICP	None	None	0	0	0	Negative
chr10	60146139	60148639	-	Slc29a3	NM_023596	HCP	K4	K4	0	0	0	Negative
chr10	60224938	60227438	-	Unc5b	NM_029770	HCP	K4+K27	K4+K27	1	1	1	Positive
chr10	60484215	60486715	+	Pcbd1	NM_025273	ICP	K4	None	0	0	0	Negative
chr10	60540956	60543456	-	Sgpl1	NM_009163	HCP	K4	K4	0	0	0	Negative
chr10	60566842	60569342	+	1700021K02Rik	NM_001017433,NM_001017419	ICP	None	None	0	0	0	Negative
chr10	60570118	60572618	+	1700021K02Rik	NM_023064,NM_001017409,NM_001017441,NM_001017407	ICP	K4	None	0	0	0	Negative
chr10	60666795	60669295	-	Adamts14	NM_001081127	HCP	K4	K4	0	0	0	Negative
chr10	60692690	60695190	+	Prf1	NM_011073	LCP	None	None	0	0	0	Negative
chr10	60776665	60779165	-	X99384	NM_013753	HCP	K4	K4	0	0	0	Negative
chr10	6078163	6080663	-	Akap12	NM_031185	HCP	K4	K4	0	0	0	Negative
chr10	60813156	60815656	+	Nodal	NM_013611	HCP	K4	None	0	0	0	Negative
chr10	60846026	60848526	-	Eif4ebp2	NM_010124	HCP	K4	K4	0	0	0	Negative
chr10	60870689	60873189	+	Lrrc20	NM_153542	HCP	K4	K4	0	0	0	Negative
chr10	61043477	61045977	+	Ppa1	NM_026438	HCP	K4	K4	0	0	0	Negative
chr10	61075177	61077677	+	Sar1a	NM_009120	HCP	K4	K4	0	0	0	Negative
chr10	61110155	61112655	+	Aifm2	NM_178058,NM_001039194	HCP	K4	None	0	0	0	Negative
chr10	61115505	61118005	+	Aifm2	NM_153779	LCP	None	None	0	0	0	Negative
chr10	61177221	61179721	-	H2afy2	NM_207000	HCP	K4	K4	1	0	0	Unclassified
chr10	61372465	61374965	-	Col13a1	NM_007731	HCP	K4+K27	K27	1	1	1	Positive
chr10	61504370	61506870	-	2010107G23Rik	NM_027251	HCP	K4	K4	0	0	0	Negative
chr10	61527946	61530446	+	Neurog3	NM_009719	HCP	K4+K27	K27	1	1	1	Positive
chr10	61624575	61627075	-	Tspan15	NM_197996	HCP	K4+K27	K4	0	0	0	Negative
chr10	61647612	61650112	+	Tacr2	NM_009314	ICP	K4+K27	None	0	0	0	Negative
chr10	61773240	61775740	-	Hk1	NM_010438	ICP	None	None	0	0	0	Negative
chr10	61815814	61818314	-	Hkdc1	NM_145419	ICP	None	None	0	0	0	Negative
chr10	61843050	61845550	-	Supv3l1	NM_181423	HCP	K4	K4	0	0	0	Negative
chr10	61880109	61882609	-	Vps26a	NM_133672	HCP	K4	K4	0	0	0	Negative
chr10	61901112	61903612	-	Srgn	NM_011157	ICP	None	None	0	0	0	Negative
chr10	61971814	61974314	-	2510003E04Rik	NM_028197	HCP	K4	K4	0	0	0	Negative
chr10	61995655	61998155	-	Ddx21	NM_019553	HCP	K4	K4	0	0	0	Negative
chr10	62044555	62047055	-	Ddx50	NM_053183	HCP	K4	K4	0	0	0	Negative
chr10	62185613	62188113	-	Ccar1	NM_026201	HCP	K4	K4	0	0	0	Negative
chr10	62315489	62317989	+	Slc25a16	NM_175194	HCP	K4	K4	0	0	0	Negative
chr10	62341909	62344409	+	Dna2l	NM_177372	HCP	K4	K4	0	0	0	Negative
chr10	62375079	62377579	+	Rufy2	NM_027425	HCP	K4	K4	0	0	0	Negative
chr10	62417206	62419706	-	Hnrph3	NM_001079824	HCP	K4	K4	0	0	0	Negative
chr10	62419368	62421868	+	3110049J23Rik	NM_026085	HCP	K4	K4	0	0	0	Negative
chr10	62456473	62458973	+	Pbld	NM_026701	ICP	K4	None	0	0	0	Negative
chr10	62495012	62497512	+	Atoh7	NM_016864	HCP	K4+K27	K4	1	1	0	Unclassified
chr10	62638841	62641341	+	Herc4	NM_026101	HCP	K4	K4	0	0	0	Negative
chr10	62732374	62734874	-	Sirt1	NM_019812	HCP	K4	K4	0	0	0	Negative
chr10	62781473	62783973	+	Dnajc12	NM_013888	ICP	K4	K4	0	0	0	Negative
chr10	62824954	62827454	+	Ctnna3	NM_177612	HCP	K4	K4+K27	0	0	0	Negative
chr10	63483612	63486112	-	Lrrtm3	NM_178678	ICP	K27	K4	0	1	0	Negative
chr10	6371423	6373923	-	Mthfd1l	NM_172308	HCP	K4	K4	0	0	0	Negative
chr10	6471874	6474374	-	Plekhg1	NM_001033253	ICP	K4	None	0	0	0	Negative
chr10	66490214	66492714	-	Reep3	NM_178606	HCP	K4	K4	0	0	0	Negative
chr10	66678638	66681138	-	Nrbf2	NM_001036293	HCP	K4	K4	0	0	0	Negative
chr10	66932734	66935234	+	Egr2	NM_010118	HCP	K4+K27	K4+K27	1	1	1	Positive
chr10	66942299	66944799	-	Gm237	NM_001005419	HCP	K4	K4	0	0	0	Negative
chr10	67281318	67283818	+	2810416G20Rik	NM_025981	ICP	None	None	0	0	0	Negative
chr10	67306019	67308519	-	Zfp365	NM_178679	HCP	K4+K27	K4	0	0	0	Negative
chr10	67374454	67376954	+	Plekhk1	NM_001081346	HCP	K4	K4	0	0	0	Negative
chr10	67672083	67674583	-	Arid5b	NM_023598	HCP	K4+K27	K4	0	0	0	Negative
chr10	67935232	67937732	-	1700040L02Rik	NM_028491	ICP	None	None	0	0	0	Negative
chr10	6804262	6806762	-	Iyd	NM_027391	ICP	K27	None	0	0	0	Negative
chr10	68118624	68121124	+	Tmem26	NM_177794	ICP	K4+K27	None	1	0	0	Negative
chr10	68607513	68610013	+	Rhobtb1	NM_001081347	HCP	K4+K27	K4	1	1	1	Positive
chr10	68746269	68748769	-	Cdc2a	NM_007659	HCP	K4	K4	0	0	0	Negative
chr10	68928564	68931064	+	Ank3	NM_170688,NM_170729,NM_170690,NM_170730,NM_146005,NM_170728,NM_170689	ICP	None	None	0	0	0	Negative
chr10	69320388	69322888	+	Ank3	NM_170687,NM_009670	ICP	K4	None	0	0	0	Negative
chr10	69640132	69642632	+	Slc16a9	NM_025807	HCP	K4+K27	K27	1	1	1	Positive
chr10	6978391	6980891	-	Ppp1r14c	NM_133485	HCP	K4+K27	K4	1	1	0	Unclassified
chr10	69835782	69838282	+	1200015N20Rik	NM_024244	HCP	K4	K4	0	0	0	Negative
chr10	69992575	69995075	-	Phyhipl	NM_178621	HCP	K4	K4	0	0	0	Negative
chr10	70552934	70555434	-	Bicc1	NM_031397	HCP	K4+K27	K4	1	1	1	Positive
chr10	70631344	70633844	-	Tfam	NM_009360	HCP	K4	K4	0	0	0	Negative
chr10	70678533	70681033	-	Ube2d1	NM_145420	HCP	K4	K4	0	0	0	Negative
chr10	70738149	70740649	-	Zcd1	NM_134007	HCP	K4	K4	0	0	0	Negative
chr10	70742592	70745092	+	Ipmk	NM_027184	HCP	K4	K4	0	0	0	Negative
chr10	71373994	71376494	-	1700049L16Rik	NM_175390	ICP	None	None	0	0	0	Negative
chr10	72049694	72052194	+	Zwint	NM_025635	HCP	K4	K4	0	0	0	Negative
chr10	7279506	7282006	+	Lrp11	NM_172784	HCP	K4	K4	0	0	0	Negative
chr10	73216682	73219182	+	Pcdh15	NM_023115	ICP	None	None	0	0	0	Negative
chr10	7351440	7353940	-	Pcmt1	NM_008786	HCP	K4	K4	0	0	0	Negative
chr10	7357205	7359705	+	Nup43	NM_145706	HCP	K4	K4	0	0	0	Negative
chr10	7415711	7418211	+	Katna1	NM_011835	HCP	K4	K4	0	0	0	Negative
chr10	74410446	74412946	+	Gnaz	NM_010311	HCP	K4+K27	None	0	0	0	Unclassified
chr10	74480304	74482804	+	Rab36	NM_029781	HCP	K4	K4	1	0	0	Negative
chr10	74504111	74506611	+	Bcr	NM_001081412	HCP	K4+K27	K4	1	0	0	Negative
chr10	74673911	74676411	+	Specc1l	NM_153406	LCP	None	None	0	0	0	Negative
chr10	7469095	7471595	-	BC013529	NM_145418	HCP	K4	K4	0	0	0	Negative
chr10	74760158	74762658	+	Adora2a	NM_009630	HCP	K4+K27	None	1	1	0	Unclassified
chr10	7482610	7485110	+	Ppil4	NM_026141	HCP	K4	K4	0	0	0	Negative
chr10	74850248	74852748	+	Upb1	NM_133995	ICP	K4+K27	None	0	0	0	Negative
chr10	74959038	74961538	-	1110038D17Rik	NM_175133	HCP	K4	K4	0	0	0	Negative
chr10	74961257	74963757	+	Snrpd3	NM_026095	HCP	K4	K4	0	0	0	Negative
chr10	75002046	75004546	-	AI646023	NM_198860	HCP	K4+K27	K4+K27	1	1	1	Positive
chr10	75016808	75019308	+	Ggt1	NM_008116	ICP	None	None	0	0	0	Negative
chr10	75032596	75035096	+	Ggtla1	NM_011820	ICP	None	None	0	0	0	Negative
chr10	75085705	75088205	-	Susd2	NM_027890	LCP	K4	None	0	0	0	Negative
chr10	75206073	75208573	-	Cabin1	NM_172549	HCP	K4	K4	0	0	0	Negative
chr10	75215090	75217590	-	Ddt	NM_010027	HCP	K4	K4	0	0	0	Negative
chr10	7522159	7524659	+	Zc3h12d	NM_172785	ICP	K4+K27	None	0	0	0	Negative
chr10	75223130	75225630	-	Gstt3	NM_133994	HCP	K4	K27	0	0	0	Negative
chr10	75240300	75242800	-	Gstt1	NM_008185	ICP	K4	None	0	0	0	Negative
chr10	75264236	75266736	-	4930583C14Rik	NM_029472	LCP	None	None	0	0	0	Negative
chr10	75276002	75278502	-	Gstt2	NM_010361	HCP	K4	None	0	0	0	Negative
chr10	75301966	75304466	-	Mif	NM_010798	HCP	K4	K4	0	0	0	Negative
chr10	75336613	75339113	+	Derl3	NM_024440	HCP	K4	None	0	0	0	Negative
chr10	75363304	75365804	-	Smarcb1	NM_011418	HCP	K4	K4	0	0	0	Negative
chr10	75374179	75376679	-	Mmp11	NM_008606	HCP	K4	K27	0	0	0	Negative
chr10	75378788	75381288	+	Ndg2	NM_175329	HCP	K4	None	0	0	0	Negative
chr10	75382388	75384888	-	Gm867	NM_001037714	ICP	None	None	0	0	0	Negative
chr10	75391527	75394027	+	Vpreb3	NM_009514	ICP	None	K27	0	0	0	Negative
chr10	75417301	75419801	+	EG333669	NM_198635	LCP	None	None	0	0	0	Negative
chr10	75475929	75478429	+	Suhw2	NM_177475	HCP	K4	K4	0	0	0	Negative
chr10	75552734	75555234	-	Slc5a4b	NM_023219	LCP	None	None	0	0	0	Negative
chr10	75590666	75593166	+	Slc5a4a	NM_133184	ICP	None	None	0	0	0	Negative
chr10	75679581	75682081	-	Prmt2	NM_001077638,NM_133182	HCP	K4	K4	0	0	0	Negative
chr10	75697068	75699568	+	S100b	NM_009115	ICP	None	None	0	0	0	Negative
chr10	75786978	75789478	-	Dip2a	NM_001081419	HCP	K4	K4	0	0	0	Negative
chr10	75884628	75887128	-	Pcnt	NM_008787	HCP	K4	K4	0	0	0	Negative
chr10	75892359	75894859	+	2610028H24Rik	NM_029816	LCP	None	None	0	0	0	Negative
chr10	75910830	75913330	-	A130042E20Rik	NM_172550	HCP	K4	K4	0	0	0	Negative
chr10	75912186	75914686	+	Mcm3ap	NM_019434	HCP	K4	K4	0	0	0	Negative
chr10	75974842	75977342	+	Lss	NM_146006	HCP	K4	K4	0	0	0	Negative
chr10	76005487	76007987	+	1700027D21Rik	NM_029661	ICP	None	None	0	0	0	Negative
chr10	76018901	76021401	+	Ftcd	NM_080845	ICP	None	None	0	0	0	Negative
chr10	76065030	76067530	-	Col6a2	NM_146007	ICP	None	None	0	0	0	Negative
chr10	7613052	7615552	-	Map3k7ip2	NM_138667	LCP	None	None	0	0	0	Negative
chr10	76167760	76170260	-	Col6a1	NM_009933	LCP	None	None	0	0	0	Negative
chr10	76403504	76406004	-	Pcbp3	NM_021568	HCP	K4	K4	0	0	0	Negative
chr10	76476474	76478974	+	Slc19a1	NM_031196	HCP	K4	K4	0	0	0	Negative
chr10	76608217	76610717	-	Col18a1	NM_009929	HCP	K4	None	0	0	0	Negative
chr10	76702515	76705015	+	Pofut2	NM_030262	HCP	K4	K4	0	0	0	Negative
chr10	76859989	76862489	-	Adarb1	NM_001024837,NM_130895,NM_001024838,NM_001024840,NM_001024839	HCP	K4+K27	K4	1	1	0	Negative
chr10	76957501	76960001	-	1810008A18Rik	NM_133998	HCP	K4	K4	0	0	0	Negative
chr10	76973563	76976063	+	Itgb2	NM_008404	LCP	None	None	0	1	0	Unclassified
chr10	77024981	77027481	+	Pttg1ip	NM_145925	HCP	K4	K4	0	0	0	Negative
chr10	77049449	77051949	+	Sumo3	NM_019929	HCP	K4	K4	0	0	0	Negative
chr10	77065536	77068036	+	Ube2g2	NM_019803	HCP	K4	K4	0	0	0	Negative
chr10	77163801	77166301	+	Krtap12-1	NM_010670	LCP	None	None	0	0	0	Negative
chr10	77232062	77234562	+	C330046G03Rik	NM_145855	ICP	None	None	0	0	0	Negative
chr10	77238542	77241042	+	EG544710	NM_001024709	LCP	K4	None	0	0	0	Negative
chr10	77303639	77306139	-	Lrrc3	NM_145152	HCP	K4+K27	K27	0	0	0	Negative
chr10	77368586	77371086	-	Trpm2	NM_138301	LCP	None	None	0	0	0	Negative
chr10	77381278	77383778	+	1810043G02Rik	NM_026431	HCP	K4	K4	0	0	0	Negative
chr10	77410878	77413378	-	Pfkl	NM_008826	HCP	K4	K4	0	0	0	Negative
chr10	77444709	77447209	-	Aire	NM_009646	HCP	K4	None	0	0	0	Negative
chr10	77444915	77447415	+	Dnmt3l	NM_001081695	HCP	K4	None	0	0	0	Negative
chr10	77452470	77454970	+	Dnmt3l	NM_019448	ICP	K4	None	0	0	0	Negative
chr10	77471996	77474496	+	Icosl	NM_015790	HCP	K4	K4	0	0	0	Negative
chr10	77570897	77573397	-	D10Jhu81e	NM_138601	HCP	K4	K4	0	0	0	Negative
chr10	77586278	77588778	-	Pwp2	NM_029546	HCP	K4	K4	0	0	0	Negative
chr10	77645771	77648271	-	Tmem1	NM_001081055	HCP	K4	K4	0	0	0	Negative
chr10	77752829	77755329	-	Agpat3	NM_053014	HCP	K4+K27	K4	0	0	0	Negative
chr10	77814172	77816672	-	Nnp1	NM_010925	HCP	K4	K4	0	0	0	Negative
chr10	77828298	77830798	+	Cstb	NM_007793	HCP	K4	K4	0	0	0	Negative
chr10	77866104	77868604	-	Pdxk	NM_172134	HCP	K4	K4	0	0	0	Negative
chr10	77977170	77979670	+	Ilvbl	NM_173751	HCP	K4	K4	0	0	0	Negative
chr10	78013768	78016268	-	Olfr1357	NM_001011737	LCP	None	None	0	0	0	Negative
chr10	78119371	78121871	-	Casp14	NM_009809	ICP	None	None	0	0	0	Negative
chr10	78183130	78185630	+	Slc1a6	NM_009200	HCP	K4+K27	K4	1	1	0	Negative
chr10	78249042	78251542	-	Olfr1356	NM_146308	LCP	None	None	0	0	0	Unclassified
chr10	78372279	78374779	+	Olfr1353	NM_147042	LCP	None	None	0	0	0	Negative
chr10	78386420	78388920	+	Olfr1352	NM_147071	LCP	None	None	0	0	0	Negative
chr10	78419952	78422452	+	Olfr1351	NM_147040	LCP	None	None	0	0	0	Negative
chr10	78437426	78439926	+	Olfr57	NM_147041	LCP	None	None	0	0	0	Unclassified
chr10	78498686	78501186	-	2610008E11Rik	NM_001004362	HCP	K4	K4	0	0	0	Negative
chr10	78934916	78937416	-	Ppap2c	NM_015817	HCP	K4	K27	0	0	0	Negative
chr10	78956220	78958720	-	Mier2	NM_027422	HCP	K4	K4	0	0	0	Negative
chr10	78988265	78990765	-	Theg	NM_011583,NM_199226	LCP	None	None	0	0	0	Negative
chr10	79015129	79017629	-	4932409I22Rik	NM_198614	HCP	K4+K27	None	0	0	0	Negative
chr10	79046867	79049367	-	Gm1157	NM_001033473	LCP	None	None	0	0	0	Negative
chr10	79067215	79069715	+	Madcam1	NM_013591	LCP	K4	None	0	0	0	Negative
chr10	79072038	79074538	+	Gtrgeo22	NM_148934	HCP	K4	K4	0	0	0	Negative
chr10	79084823	79087323	+	Cdc34	NM_177613	HCP	K4	K4	0	0	0	Negative
chr10	79091648	79094148	+	Gzmm	NM_008504	LCP	None	None	0	0	0	Negative
chr10	79106986	79109486	+	Bsg	NM_001077184,NM_009768	HCP	K4	K4	0	0	0	Negative
chr10	79119262	79121762	+	Hcn2	NM_008226	HCP	K4+K27	K27	0	0	0	Negative
chr10	79147702	79150202	-	Polrmt	NM_172551	HCP	K4	K4	0	0	0	Negative
chr10	79157747	79160247	+	Fgf22	NM_023304	HCP	K4	None	0	0	0	Unclassified
chr10	79168053	79170553	-	Rnf126	NM_144528	HCP	K4	K4+K27	0	0	0	Negative
chr10	79179923	79182423	+	Fstl3	NM_031380	HCP	K4+K27	None	0	0	0	Negative
chr10	79190114	79192614	-	Prssl1	NM_001042710	LCP	None	None	0	0	0	Negative
chr10	79196344	79198844	+	Palm	NM_023128	HCP	K4	K4	0	0	0	Negative
chr10	79223649	79226149	+	9130017N09Rik	NM_030218	ICP	None	None	0	0	0	Negative
chr10	79257233	79259733	+	Ptbp1	NM_008956,NM_001077363	HCP	K4	K4	0	0	0	Negative
chr10	79275763	79278263	-	BC005764	NM_181681	HCP	K4+K27	K27	0	0	0	Negative
chr10	79282295	79284795	+	Prtn3	NM_011178	LCP	K4	None	0	0	0	Negative
chr10	79288940	79291440	+	Ela2	NM_015779	ICP	None	None	0	0	0	Negative
chr10	79293540	79296040	+	Cfd	NM_013459	ICP	None	None	0	0	0	Negative
chr10	79310021	79312521	-	Thrap5	NM_198107	HCP	K4	K4	0	0	0	Negative
chr10	79318059	79320559	-	C030046I01Rik	NM_177994	HCP	K4	K4	0	0	0	Negative
chr10	79319599	79322099	+	Kiss1r	NM_053244	HCP	K4	K4	0	0	0	Negative
chr10	79329700	79332200	+	Arid3a	NM_007880	HCP	K4	K4+K27	0	0	0	Negative
chr10	79362780	79365280	+	Wdr18	NM_175450	HCP	K4	K4	0	0	0	Negative
chr10	79373352	79375852	+	Grin3b	NM_130455	HCP	K4+K27	K27	0	0	0	Negative
chr10	79385459	79387959	-	ORF61	NM_001003949	HCP	K4	K4	0	0	0	Negative
chr10	79391228	79393728	+	Cnn2	NM_007725	HCP	K4	K4+K27	0	0	0	Negative
chr10	79400243	79402743	+	Abca7	NM_013850	HCP	K4	K4	0	0	0	Negative
chr10	79422303	79424803	+	Hmha1	NM_027521	ICP	K4	None	0	1	0	Negative
chr10	79440788	79443288	-	Polr2e	NM_025554	HCP	K4	K4	0	0	0	Unclassified
chr10	79456401	79458901	+	Gpx4	NM_001037741,NM_008162	HCP	K4	K4	0	0	0	Negative
chr10	79503831	79506331	-	Sbno2	NM_183426	HCP	K4	K4	0	0	0	Negative
chr10	79518830	79521330	+	Stk11	NM_011492	HCP	K4	K4	0	0	0	Negative
chr10	79536512	79539012	-	Dos	NM_015761	LCP	None	None	0	0	0	Negative
chr10	79544993	79547493	+	Atp5d	NM_025313	HCP	K4	K4	0	0	0	Negative
chr10	79550918	79553418	+	Midn	NM_021565	HCP	K4	K4	0	0	0	Negative
chr10	79570469	79572969	+	Cirbp	NM_007705	HCP	K4	K4	0	0	0	Negative
chr10	79575572	79578072	+	1600002K03Rik	NM_027207	HCP	K4	K4	0	0	0	Negative
chr10	79582110	79584610	+	Efna2	NM_007909	HCP	K4+K27	None	0	0	0	Unclassified
chr10	79629226	79631726	+	Mum1	NM_023431	HCP	K4	K4	0	0	0	Negative
chr10	79652080	79654580	+	Ndufs7	NM_029272	HCP	K4	K4	0	0	0	Negative
chr10	79662141	79664641	-	Gamt	NM_010255	HCP	K4	K4	0	0	0	Negative
chr10	79667725	79670225	+	Dazap1	NM_133188	HCP	K4	K4	0	0	0	Negative
chr10	79695085	79697585	+	Rps15	NM_009091	HCP	K4	K4	0	0	0	Negative
chr10	79704448	79706948	+	Apc2	NM_011789	ICP	None	None	0	0	0	Negative
chr10	79721677	79724177	-	2310011J03Rik	NM_025521	HCP	K4	K4	0	0	0	Negative
chr10	79730602	79733102	-	Pcsk4	NM_008793	ICP	K4	K4	0	0	0	Negative
chr10	79732798	79735298	+	Reep6	NM_139292	HCP	K4	K4	0	0	0	Negative
chr10	79749541	79752041	-	Adamtsl5	NM_025629	HCP	K4+K27	None	0	0	0	Negative
chr10	79759087	79761587	+	6330514A18Rik	NM_183152	HCP	K4+K27	K27	1	1	1	Positive
chr10	79787956	79790456	-	Rkhd1	NM_198615	HCP	K4+K27	K4	0	0	0	Negative
chr10	79800608	79803108	-	Mbd3	NM_013595	HCP	K4	K4	0	0	0	Negative
chr10	79807950	79810450	-	Uqcr	NM_025650	HCP	K4	K4	0	0	0	Negative
chr10	79834736	79837236	-	Tcfe2a	NM_011548	HCP	K4	K4	0	0	0	Negative
chr10	79897534	79900034	+	Onecut3	NM_139226	HCP	K4+K27	K27	1	1	1	Positive
chr10	79940253	79942753	-	Atp8b3	NM_026094	HCP	K4	None	0	0	0	Negative
chr10	79962689	79965189	-	Rexo1	NM_025852	HCP	K4	K4	0	0	0	Negative
chr10	79978423	79980923	-	Klf16	NM_078477	HCP	K4	K4	0	0	0	Negative
chr10	79991433	79993933	-	D10Bwg1364e	NM_145421	HCP	K4	K4	0	0	0	Negative
chr10	80005510	80008010	+	Scamp4	NM_019575	HCP	K4	K4	0	0	0	Negative
chr10	80025466	80027966	+	Csnk1g2	NM_134002	HCP	K4	K4	0	0	0	Negative
chr10	80073105	80075605	-	Mknk2	NM_021462	LCP	None	K27	0	0	0	Negative
chr10	80102949	80105449	-	Mobkl2a	NM_172457	HCP	K4	K4	0	0	0	Negative
chr10	80105321	80107821	+	9030607L17Rik	NM_027829	HCP	K4	K4	0	0	0	Negative
chr10	80143340	80145840	-	Ap3d1	NM_007460	HCP	K4	K4	0	0	0	Negative
chr10	80157834	80160334	+	Dot1l	NM_199322	HCP	K4	K4	0	0	0	Negative
chr10	80199412	80201912	-	Plekhj1	NM_023900	HCP	K4	K4	0	0	0	Negative
chr10	80201212	80203712	+	Sf3a2	NM_013651	HCP	K4	K4+K27	0	0	0	Negative
chr10	80207876	80210376	+	Amh	NM_007445	ICP	K4	None	0	0	0	Negative
chr10	80214624	80217124	-	Jsrp1	NM_028001	LCP	None	None	0	0	0	Negative
chr10	80229284	80231784	+	Oaz1	NM_008753	HCP	K4	K4	0	0	0	Negative
chr10	80245159	80247659	-	BC072620	NM_001013758	HCP	K4+K27	None	1	0	0	Negative
chr10	80256338	80258838	-	Lsm7	NM_025349	HCP	K4	K4	0	0	0	Negative
chr10	80257903	80260403	+	3110056O03Rik	NM_175195	HCP	K4	K4	0	0	0	Negative
chr10	80282444	80284944	+	Tmprss9	NM_001081688	ICP	None	None	0	0	0	Negative
chr10	80301895	80304395	-	Timm13	NM_013895	HCP	K4	K4	0	0	0	Negative
chr10	80319374	80321874	-	Lmnb2	NM_010722	HCP	K4	K4	0	0	0	Negative
chr10	80332719	80335219	+	Gadd45b	NM_008655	HCP	K4+K27	K4	0	0	0	Unclassified
chr10	80402494	80404994	-	Gng7	NM_001038655	ICP	None	None	0	0	0	Negative
chr10	80416054	80418554	-	Gng7	NM_010319	HCP	K4	K4	0	0	0	Negative
chr10	80426506	80429006	-	Diras1	NM_145217	HCP	K4	None	0	0	0	Negative
chr10	80435041	80437541	-	Slc39a3	NM_134135	LCP	None	None	0	0	0	Negative
chr10	80461283	80463783	-	Sgta	NM_024499	HCP	K4	K4	0	0	0	Unclassified
chr10	80472778	80475278	+	Thop1	NM_022653	HCP	K4	K4	0	0	0	Negative
chr10	80500001	80502501	-	Creb3l3	NM_145365	LCP	None	None	0	0	0	Negative
chr10	80508591	80511091	+	Map2k2	NM_023138	HCP	K4	K4	0	0	0	Negative
chr10	80538899	80541399	+	Zbtb7a	NM_010731	HCP	K4	K4	0	0	0	Negative
chr10	80568943	80571443	-	Pias4	NM_021501	HCP	K4	K4	0	0	0	Negative
chr10	80579287	80581787	+	Eef2	NM_007907	HCP	K4	K4	0	0	0	Negative
chr10	80586633	80589133	+	Dapk3	NM_007828	LCP	K4	None	0	0	0	Negative
chr10	80603166	80605666	-	Itgb1bp3	NM_027120	ICP	None	None	0	0	0	Negative
chr10	80631908	80634408	-	Atcay	NM_178662	ICP	K4	None	0	0	0	Negative
chr10	80635804	80638304	+	9130206N08Rik	NM_001034895	HCP	K4	K4	0	0	0	Negative
chr10	80660173	80662673	+	Matk	NM_010768	HCP	K4+K27	None	1	0	0	Negative
chr10	80668055	80670555	-	Mrpl54	NM_025317	HCP	K4	K4	0	0	0	Negative
chr10	80670867	80673367	+	Apba3	NM_018758	HCP	K4	K4	0	0	0	Negative
chr10	80692396	80694896	-	Tjp3	NM_013769	ICP	K4	None	0	0	0	Negative
chr10	80695608	80698108	+	Pip5k1c	NM_008844	HCP	K4	K4	0	0	0	Negative
chr10	80723825	80726325	+	2510012J08Rik	NM_027381	HCP	K4	K4	0	0	0	Negative
chr10	80731359	80733859	+	Tbxa2r	NM_009325	LCP	None	None	0	0	0	Unclassified
chr10	80744395	80746895	-	Gipc3	NM_148951	HCP	K4+K27	None	1	0	0	Unclassified
chr10	80751539	80754039	-	Hmg20b	NM_010440	HCP	K4	K4	0	0	0	Negative
chr10	80760119	80762619	+	F630110N24Rik	NM_028657	HCP	K4	K4	0	0	0	Negative
chr10	80766919	80769419	-	4930404N11Rik	NM_001014836	HCP	K4	None	0	0	0	Negative
chr10	80779499	80781999	-	Fzr1	NM_019757	HCP	K4	K4	0	0	0	Negative
chr10	80787139	80789639	+	Dohh	NM_133964	HCP	K4	K4	0	0	0	Negative
chr10	80828302	80830802	-	Nfic	NM_008688,NM_026756	HCP	K4	None	0	0	1	Positive
chr10	80897485	80899985	-	Ncln	NM_134009	HCP	K4	K4	0	0	0	Negative
chr10	80901266	80903766	-	Edg6	NM_010102	ICP	K4	None	0	0	0	Negative
chr10	80925354	80927854	-	Gna15	NM_010304	ICP	K4	None	0	0	0	Negative
chr10	80946175	80948675	-	Gna11	NM_010301	HCP	K4	K4	0	0	0	Negative
chr10	80962188	80964688	+	Aes	NM_010347	HCP	K4	K4	0	0	0	Negative
chr10	80978160	80980660	+	Tle2	NM_019725	HCP	K4+K27	K4	0	0	0	Unclassified
chr10	81002029	81004529	-	Tle6	NM_053254	HCP	K4	None	0	0	0	Unclassified
chr10	81008936	81011436	+	BC025920	NM_001033363	ICP	K4	K4	0	0	0	Negative
chr10	81028687	81031187	-	Sirt6	NM_181586	HCP	K4	K4	0	0	0	Negative
chr10	81032175	81034675	+	Ankrd24	NM_027480	LCP	None	None	0	0	0	Negative
chr10	81477425	81479925	+	BC062115	NM_001024626	HCP	K4	K4	0	0	0	Negative
chr10	82059194	82061694	+	Tdg	NM_011561,NM_172552	HCP	K4	K4	0	0	0	Negative
chr10	8207015	8209515	-	Ust	NM_177387	HCP	K4+K27	K4	1	1	1	Positive
chr10	82118449	82120949	-	Glt8d2	NM_029102	ICP	None	None	0	0	0	Negative
chr10	82128305	82130805	+	Hcfc2	NM_001081218	HCP	K4	K4	0	0	0	Negative
chr10	82191940	82194440	-	Nfyb	NM_010914	HCP	K4	K4	0	0	0	Negative
chr10	82263249	82265749	+	Txnrd1	NM_001042523	LCP	None	None	0	0	0	Negative
chr10	82288882	82291382	+	Txnrd1	NM_015762,NM_001042513,NM_001042514	HCP	K4	K4	0	0	0	Unclassified
chr10	82295924	82298424	+	Eid3	NM_025499	ICP	K4	None	0	0	0	Negative
chr10	82414795	82417295	+	Chst11	NM_021439	HCP	K4+K27	K4	1	1	0	Unclassified
chr10	82765616	82768116	-	Slc41a2	NM_177388	HCP	K4+K27	K4	1	1	0	Negative
chr10	82789551	82792051	+	D10Wsu102e	NM_026579	HCP	K4	K4	0	0	0	Negative
chr10	82961861	82964361	-	Aldh1l2	NM_153543	HCP	K4+K27	K4	1	0	0	Negative
chr10	82973239	82975739	+	A230046K03Rik	NM_001033375	HCP	K4	K4	0	0	0	Negative
chr10	83076463	83078963	-	Appl2	NM_145220	HCP	K4	K4	0	0	0	Negative
chr10	83868270	83870770	-	Nuak1	NM_001004363	HCP	K4	K4	0	0	0	Negative
chr10	83961687	83964187	-	Ckap4	NM_175451	HCP	K4	K4	0	0	0	Negative
chr10	84006245	84008745	+	Tcp11l2	NM_146008	HCP	K4	K4	0	0	0	Negative
chr10	84051735	84054235	+	Polr3b	NM_027423	HCP	K4	K4	0	0	0	Negative
chr10	84185346	84187846	+	Rfx4	NM_001024918	HCP	K4+K27	K4	1	1	1	Positive
chr10	84267446	84269946	+	Rfx4	NM_027689	ICP	None	None	0	0	0	Negative
chr10	84346934	84349434	+	Ric8b	NM_001013441,NM_183172	HCP	K4	K4	0	0	0	Negative
chr10	84530207	84532707	-	Fhl4	NM_010214	HCP	K4	K4	0	0	0	Negative
chr10	84532072	84534572	+	AI597468	NM_001013028	HCP	K4	K4	0	0	0	Negative
chr10	84555800	84558300	-	Mterfd3	NM_028832	ICP	K4	K4	0	0	0	Negative
chr10	84612853	84615353	-	Cry1	NM_007771	HCP	K4+K27	K4	1	0	0	Negative
chr10	84817117	84819617	+	Btbd11	NM_028709	HCP	K4+K27	K4+K27	1	1	1	Positive
chr10	85027709	85030209	+	Btbd11	NM_001017525	HCP	K4	None	1	0	0	Negative
chr10	85301163	85303663	+	Pwp1	NM_133993	HCP	K4	K4	0	0	0	Negative
chr10	85344744	85347244	-	Prdm4	NM_181650	HCP	K4	K4	0	0	0	Negative
chr10	85385582	85388082	-	D10Wsu52e	NM_145422	HCP	K4	K4	0	0	0	Unclassified
chr10	85439649	85442149	-	Bpil2	NM_177772	LCP	None	None	0	0	0	Negative
chr10	85451227	85453727	+	Fbxo7	NM_153195	HCP	K4	K4	0	0	0	Negative
chr10	85729710	85732210	+	Timp3	NM_011595	HCP	K4+K27	K4+K27	1	0	0	Unclassified
chr10	8574260	8576760	-	Sash1	NM_175155	HCP	K4	K4	0	0	0	Negative
chr10	85926638	85929138	-	Syn3	NM_013722	ICP	K4	K4	0	0	0	Negative
chr10	86133243	86135743	-	Hsp90b1	NM_011631	HCP	K4	K4+K27	0	0	0	Negative
chr10	86135110	86137610	+	Nt5dc3	NM_001003939	HCP	K4	K4	0	0	0	Negative
chr10	86142216	86144716	+	Nt5dc3	NM_001003910,NM_153595	ICP	None	None	0	0	0	Negative
chr10	86208303	86210803	+	C630002B14Rik	NM_175331	HCP	K4	K4	0	0	0	Negative
chr10	86435741	86438241	-	Stab2	NM_138673	LCP	None	None	0	0	0	Negative
chr10	86921459	86923959	-	Ascl1	NM_008553	HCP	K4+K27	K4	1	1	1	Positive
chr10	86951272	86953772	+	Pah	NM_008777	LCP	None	None	0	0	0	Negative
chr10	87289328	87291828	+	Igf1	NM_184052	ICP	K27	None	0	0	0	Negative
chr10	87294029	87296529	+	Igf1	NM_010512	ICP	None	None	0	0	0	Negative
chr10	87520370	87522870	+	Pmch	NM_029971	ICP	None	None	0	0	0	Negative
chr10	87574740	87577240	-	4930547N16Rik	NM_029249	HCP	K4	K4	0	0	0	Negative
chr10	87576360	87578860	+	Nup37	NM_028334,NM_027191	HCP	K4	K4	0	0	0	Negative
chr10	87630393	87632893	+	Ccdc53	NM_026070	ICP	K4	K4	0	0	0	Negative
chr10	87784874	87787374	-	1200002N14Rik	NM_027878	HCP	K4+K27	K4+K27	1	0	0	Unclassified
chr10	87808710	87811210	+	Gnptab	NM_001004164	HCP	K4	K4	0	0	0	Unclassified
chr10	87888885	87891385	+	Sycp3	NM_011517	HCP	K4	None	0	0	0	Negative
chr10	87931664	87934164	-	Chpt1	NM_144807	HCP	K4	K4	1	0	0	Negative
chr10	88032813	88035313	-	8030451F13Rik	NM_175418	ICP	None	None	0	0	0	Negative
chr10	88110821	88113321	-	Spic	NM_011461	ICP	None	None	0	0	0	Negative
chr10	88160693	88163193	+	Arl1	NM_025859	HCP	K4	K4	0	0	0	Negative
chr10	88315290	88317790	+	Slc5a8	NM_145423	HCP	K4+K27	None	1	1	0	Negative
chr10	88685589	88688089	-	Tmem16d	NM_178773	ICP	K27	None	0	0	0	Negative
chr10	88871766	88874266	-	Gas2l3	NM_001033331,NM_001079876	HCP	K4	K4	0	0	0	Negative
chr10	88934426	88936926	-	Nr1h4	NM_009108	ICP	None	None	0	0	0	Unclassified
chr10	89049052	89051552	-	Slc17a8	NM_182959	ICP	None	None	0	0	0	Negative
chr10	89114084	89116584	-	Scyl2	NM_198021	HCP	K4	K4	0	0	0	Unclassified
chr10	89160094	89162594	-	Actr6	NM_025914	ICP	K4	K4	0	0	0	Negative
chr10	89174324	89176824	+	E030041M21Rik	NM_029166	HCP	K4	K4	0	0	0	Negative
chr10	90510542	90513042	-	Apaf1	NM_009684,NM_001042558	HCP	K4	K4	0	0	0	Negative
chr10	90512337	90514837	+	1200009F10Rik	NM_027078,NM_026166	HCP	K4	K4	0	0	0	Negative
chr10	90551762	90554262	-	Slc25a3	NM_133668	HCP	K4	K4	0	0	0	Negative
chr10	90599381	90601881	-	Tmpo	NM_001080129,NM_011605,NM_001080132,NM_001080131,NM_001080134,NM_001080130	HCP	K4	K4	0	0	0	Negative
chr10	92150159	92152659	-	Nedd1	NM_008682	HCP	K4	K4	0	0	0	Negative
chr10	92637598	92640098	+	Pctk2	NM_146239	ICP	None	None	0	0	0	Negative
chr10	92738766	92741266	-	Elk3	NM_205536,NM_013508	HCP	K4+K27	K4	0	0	0	Negative
chr10	92882694	92885194	+	Lta4h	NM_008517	HCP	K4	K4	0	0	0	Negative
chr10	92918066	92920566	+	Hal	NM_010401	ICP	None	None	0	0	0	Negative
chr10	92969930	92972430	+	Ccdc38	NM_175488	ICP	K4+K27	None	0	0	0	Negative
chr10	93070499	93072999	+	Ntn4	NM_021320	HCP	K4+K27	K4	1	1	1	Positive
chr10	93260853	93263353	+	Usp44	NM_183199	ICP	K4+K27	None	0	1	1	Positive
chr10	93317583	93320083	-	Metap2	AK147097	HCP	K4	K4	0	0	0	Negative
chr10	93463547	93466047	-	Vezt	NM_172538	HCP	K4	K4	0	0	0	Negative
chr10	93465299	93467799	+	Fgd6	NM_053072	HCP	K4	K4	0	0	0	Negative
chr10	93577311	93579811	+	Nr2c1	BC094580	HCP	K4	K4	0	0	0	Negative
chr10	93628307	93630807	+	Ndufa12	NM_025551	HCP	K4	K4	0	0	0	Negative
chr10	9363398	9365898	-	E130306M17Rik	NM_177271	HCP	K4+K27	K4+K27	1	1	1	Positive
chr10	93726455	93728955	-	EG215472	NM_174999	LCP	None	None	0	0	0	Negative
chr10	93944177	93946677	+	Tmcc3	NM_172051	HCP	K4+K27	K4	1	1	1	Positive
chr10	94118088	94120588	+	4921537D05Rik	NM_028100,NM_027479,NM_029852	HCP	K4	K4	0	0	0	Negative
chr10	94372266	94374766	-	Plxnc1	NM_018797	HCP	K4+K27	K4+K27	1	1	1	Positive
chr10	94751785	94754285	-	Cradd	NM_009950	HCP	K4	K4	0	0	0	Negative
chr10	94844509	94847009	-	Socs2	NM_007706	HCP	K4	K4	0	0	0	Negative
chr10	94929615	94932115	-	D10Ertd322e	NM_026065	HCP	K4	K4	0	0	0	Negative
chr10	94944349	94946849	+	Ube2n	NM_080560	HCP	K4	K4	0	0	0	Negative
chr10	94991834	94994334	-	Nudt4	NM_027722	HCP	K4	K4	0	0	0	Negative
chr10	95369850	95372350	+	Eea1	NM_001001932	HCP	K4	K4	0	0	0	Negative
chr10	9588873	9591373	-	Stxbp5	NM_001081344	HCP	K4+K27	K4	1	1	1	Positive
chr10	96046214	96048714	+	Btg1	NM_007569	HCP	K4	K4	0	0	0	Negative
chr10	96911554	96914054	+	Dcn	NM_007833	LCP	None	None	0	0	0	Negative
chr10	96995017	96997517	+	Lum	NM_008524	LCP	None	None	0	0	0	Negative
chr10	97036396	97038896	+	Kera	NM_008438	ICP	None	None	0	0	0	Negative
chr10	97073255	97075755	+	Epyc	NM_007884	LCP	None	None	0	0	0	Unclassified
chr10	97122246	97124746	+	4921510H08Rik	NM_025724	ICP	K27	None	1	0	0	Negative
chr10	98344357	98346857	+	Atp2b1	NM_026482	HCP	K4	K4	0	0	0	Negative
chr10	98536841	98539341	+	Galnt4,Wdr51b	NM_015737,NM_027740	HCP	K4	K4	0	0	0	Negative
chr10	98692418	98694918	+	Dusp6	NM_026268	HCP	K4	K4	0	0	0	Negative
chr10	99187346	99189846	-	Csl	NM_027945	ICP	None	None	0	0	0	Negative
chr10	99445011	99447511	+	Kitl	NM_013598	HCP	K4+K27	K4	1	1	1	Positive
chr10	99915035	99917535	-	Tmtc3	NM_001033332	HCP	K4	K4	0	0	0	Negative
chr1	10021112	10023612	-	Cops5	NM_013715	HCP	K4	K4	0	0	0	Negative
chr1	10022931	10025431	+	Cspp1	NM_026493	HCP	K4	K4	0	0	0	Negative
chr1	101602415	101604915	+	C230078M14Rik	NM_172851	ICP	None	None	0	0	0	Negative
chr1	106595865	106598365	+	Cdh20	NM_011800	HCP	K4+K27	K4	1	1	0	Negative
chr1	10703157	10705657	-	Cpa6	NM_177834	LCP	None	None	0	0	0	Negative
chr1	107182217	107184717	-	Rnf152	NM_178779	HCP	K4+K27	K4+K27	1	1	0	Negative
chr1	107489209	107491709	-	Pign	NM_013784	HCP	K4	K4	0	0	0	Negative
chr1	107490959	107493459	+	2310035C23Rik	NM_173187	HCP	K4	K4	0	0	0	Negative
chr1	107607769	107610269	+	Tnfrsf11a	NM_009399	HCP	K4+K27	K27	1	1	0	Negative
chr1	108539837	108542337	-	Bcl2	NM_009741,NM_177410	HCP	K4+K27	K4	1	1	1	Positive
chr1	108585198	108587698	-	Fvt1	NM_027534	HCP	K4	K4	0	0	0	Negative
chr1	108622223	108624723	-	Vps4b	NM_009190	HCP	K4	K4	0	0	0	Negative
chr1	108688226	108690726	+	Serpinb5	NM_009257	LCP	None	None	0	0	0	Negative
chr1	108761495	108763995	+	Serpinb12	NM_027971	ICP	None	None	0	0	0	Negative
chr1	108808030	108810530	+	Serpinb13	NM_172852	ICP	None	None	0	0	0	Negative
chr1	108909027	108911527	-	Serpinb3d	NM_201376	LCP	None	None	0	0	0	Negative
chr1	109189360	109191860	+	Serpinb11	NM_025867	ICP	None	None	0	0	0	Negative
chr1	109249735	109252235	+	Serpinb7	NM_027548	ICP	None	None	0	0	0	Negative
chr1	109342519	109345019	+	Serpinb2	NM_011111	LCP	None	None	0	0	0	Negative
chr1	109356049	109358549	+	Serpinb10	NM_198028	LCP	None	None	0	0	0	Negative
chr1	109417117	109419617	+	Serpinb8	NM_011459	LCP	None	None	0	0	0	Negative
chr11	100007336	100009836	-	Krt9	NM_201255	LCP	None	None	0	0	0	Unclassified
chr11	100021600	100024100	-	Krt14	NM_016958	ICP	None	None	0	0	0	Negative
chr11	100075079	100077579	-	Krt17	NM_010663	ICP	None	None	0	0	0	Negative
chr11	100083961	100086461	-	Krt42	NM_212483	ICP	None	None	0	0	0	Negative
chr11	100135585	100138085	+	Eif1	NM_011508	HCP	K4	K4	0	0	0	Negative
chr11	100149996	100152496	+	Gast	NM_010257	LCP	None	None	0	0	0	Negative
chr11	100170177	100172677	-	Hap1	NM_010404	HCP	K4	K4	0	0	0	Unclassified
chr11	100211829	100214329	-	Jup	NM_010593	HCP	K4	K4	0	0	0	Negative
chr11	100228909	100231409	-	1110036O03Rik	NM_176830	HCP	K4	K4	0	0	0	Negative
chr11	100231286	100233786	+	Fkbp10	NM_010221	ICP	K4	None	0	0	0	Negative
chr11	100255164	100257664	-	Nt5c3l	NM_026561	HCP	K4	K4	0	0	0	Negative
chr11	100257513	100260013	+	Klhl10	NM_025727	LCP	None	None	0	0	0	Negative
chr11	100286872	100289372	-	Klhl11	NM_172565	HCP	K4	K4	0	0	0	Negative
chr11	100341991	100344491	-	Acly	NM_134037	HCP	K4	K4	0	0	0	Negative
chr11	100361221	100363721	+	Ttc25	NM_028918	HCP	K4	K4	0	0	0	Negative
chr11	100390564	100393064	+	Cnp1	NM_009923	HCP	K4	K4	0	0	0	Unclassified
chr11	100434258	100436758	-	Dnajc7	NM_019795	HCP	K4	K4	0	0	0	Negative
chr11	100438544	100441044	+	Nkiras2	NM_028024	HCP	K4	K4	0	0	0	Negative
chr11	100464783	100467283	-	A930006D11Rik	NM_177790	LCP	None	K27	0	0	0	Negative
chr11	100518361	100520861	-	D11Lgp2e	NM_030150	ICP	None	None	0	0	0	Negative
chr11	100526543	100529043	-	Gcn5l2	NM_020004,NM_001038010	HCP	K4	K4	0	0	0	Negative
chr11	100552269	100554769	-	Rab5c	NM_024456	HCP	K4	K4	0	0	0	Negative
chr11	100573695	100576195	-	LOC380728	NM_001081194	HCP	K4	None	0	0	0	Negative
chr11	100577021	100579521	-	Hcrt	NM_010410	HCP	K4	None	0	0	0	Negative
chr11	100585047	100587547	-	Ghdc	NM_031871	ICP	K4	K4	0	0	0	Negative
chr11	100636607	100639107	-	Stat5b	NM_011489	ICP	None	None	0	0	0	Negative
chr11	100674992	100677492	+	Stat5a	NM_011488	HCP	K4+K27	None	1	0	0	Negative
chr11	100753601	100756101	-	Stat3	NM_213659,NM_011486,NM_213660	HCP	K4	K4	0	0	0	Unclassified
chr11	100784707	100787207	-	Ptrf	NM_008986	HCP	K4+K27	None	1	1	1	Positive
chr11	100825044	100827544	+	Atp6v0a1	NM_016920	HCP	K4	K4	0	0	0	Negative
chr11	100885714	100888214	+	Naglu	NM_013792	HCP	K4+K27	K4	0	0	0	Negative
chr11	100894000	100896500	+	Hsd17b1	NM_010475	HCP	K4+K27	None	1	1	0	Unclassified
chr11	100898214	100900714	+	Coasy	NM_027896	HCP	K4	K4	0	0	0	Negative
chr11	100902899	100905399	+	Mlx	NM_011550	HCP	K4	K4	0	0	0	Negative
chr11	100909491	100911991	-	Psmc3ip	NM_008949	HCP	K4	K4	0	0	0	Unclassified
chr11	100933923	100936423	-	1300010M03Rik	NM_026501,NM_028933	HCP	K4	K4	0	0	0	Negative
chr11	100935720	100938220	+	Tubg1	NM_134024	HCP	K4	K4	0	0	0	Negative
chr11	100971502	100974002	+	Tubg2	NM_134028	HCP	K4	None	0	0	1	Positive
chr11	100985392	100987892	-	Plekhh3	NM_146030	HCP	K4+K27	K4	1	1	1	Positive
chr11	100989533	100992033	-	Ccr10	NM_007721	HCP	K4+K27	None	1	1	1	Positive
chr11	100991706	100994206	+	Cntnap1	NM_016782	ICP	K4+K27	K4	1	1	1	Positive
chr11	101042038	101044538	-	Ezh1	NM_007970	HCP	K4	K4	0	0	0	Negative
chr11	101061923	101064423	+	Ramp2	NM_019444	HCP	K4+K27	None	0	0	0	Unclassified
chr11	101069332	101071832	+	Vps25	NM_026776	HCP	K4	K4	0	0	0	Negative
chr11	101076200	101078700	+	Wnk4	NM_175638	HCP	K4+K27	None	1	0	0	Negative
chr11	101093038	101095538	-	Ccdc56	NM_026618	HCP	K4	K4	0	0	0	Negative
chr11	101094792	101097292	+	Cntd1	NM_026562	HCP	K4	K4	0	0	0	Negative
chr11	101116357	101118857	-	Becn1	NM_019584	HCP	K4	K4	0	0	0	Negative
chr11	101131840	101134340	+	Psme3	NM_011192	HCP	K4	K4	0	0	0	Negative
chr11	101140652	101143152	+	Aoc2	NM_178932	ICP	None	None	0	0	0	Negative
chr11	101146194	101148694	+	Aoc3	NM_009675	ICP	None	None	0	0	0	Negative
chr11	101183319	101185819	+	G6pc	NM_008061	LCP	None	None	0	0	0	Negative
chr11	101231523	101234023	-	Aarsd1	NM_144829	HCP	K4	K4	0	0	0	Negative
chr11	101239423	101241923	-	1700113I22Rik	NM_026865	HCP	K4	K4	0	0	0	Negative
chr11	101240674	101243174	+	Rundc1	NM_172566	HCP	K4	K4	0	0	0	Negative
chr11	101258004	101260504	+	Rpl27	NM_011289	HCP	K4	K4	0	0	0	Negative
chr11	101264001	101266501	+	Ifi35	NM_027320	LCP	None	None	0	0	0	Unclassified
chr11	101280289	101282789	-	Vat1	NM_012037	HCP	K4	K4	0	0	0	Negative
chr11	101283927	101286427	+	Rnd2	NM_009708	HCP	K4	K4	0	0	0	Negative
chr11	101365881	101368381	-	Brca1	BC068303	HCP	K4	K4	0	0	0	Negative
chr11	101368447	101370947	+	Nbr1	NM_008676	HCP	K4	K4	0	0	0	Negative
chr11	101397831	101400331	+	Tmem106a	NM_144830	ICP	K4	None	0	0	0	Negative
chr11	101443538	101446038	+	Rdm1	NM_025654	HCP	K4	K4	0	0	0	Negative
chr11	101481150	101483650	+	Arfl4	NM_025404	HCP	K4	K4	0	0	0	Negative
chr11	101548545	101551045	+	Dhx8	NM_144831	HCP	K4	K4	0	0	0	Negative
chr11	101599400	101601900	-	Etv4	NM_008815	HCP	K4	K4	0	0	0	Negative
chr11	101708444	101710944	-	Meox1	NM_010791	ICP	None	None	0	0	0	Negative
chr11	101781105	101783605	-	Sost	NM_024449	LCP	None	None	0	0	0	Negative
chr11	101798860	101801360	-	Dusp3	NM_028207	HCP	K4	K4	0	0	0	Negative
chr11	101841045	101843545	-	Mpp3	NM_007863	HCP	K4+K27	K4	0	0	1	Positive
chr11	101857137	101859637	+	Cd300lg	NM_027987	ICP	None	None	0	0	0	Negative
chr11	101902592	101905092	-	Mpp2	NM_016695	HCP	K4	K4	0	0	0	Unclassified
chr11	101915390	101917890	-	Ppy	NM_008918	LCP	None	None	0	0	0	Negative
chr11	101921866	101924366	-	Pyy	NM_145435	HCP	K4+K27	K27	0	0	0	Negative
chr11	101961565	101964065	+	Nags	NM_145829,NM_178053	HCP	K4+K27	None	1	1	1	Positive
chr11	101970451	101972951	-	Tmem101	NM_029649	HCP	K4	K4	0	0	0	Unclassified
chr11	101999346	102001846	-	Lsm12	NM_172947	HCP	K4	K4	0	0	0	Negative
chr11	102005288	102007788	+	G6pc3	NM_175935	HCP	K4	K4	0	0	0	Negative
chr11	102044262	102046762	-	Hdac5	NM_001077696,NM_010412	HCP	K4	K4	0	0	0	Negative
chr11	102064471	102066971	+	BC030867	NM_153544	HCP	K4	K4	0	0	0	Negative
chr11	102084412	102086912	+	Asb16	NM_148953	LCP	None	None	0	0	0	Negative
chr11	102100550	102103050	+	2010008E23Rik	NM_028076	HCP	K4	K4	0	0	0	Negative
chr11	102132281	102134781	-	Ubtf	NM_011551,NM_001044383	HCP	K4	K4	0	0	0	Negative
chr11	102179205	102181705	-	Slc4a1	NM_011403	LCP	None	None	0	0	0	Negative
chr11	102209265	102211765	+	Rap2ip	NM_016759	HCP	K4	K4	0	0	0	Unclassified
chr11	102221562	102224062	-	Slc25a39	NM_026542	HCP	K4	K4	0	0	0	Negative
chr11	102246096	102248596	+	Grn	NM_008175	ICP	K4	K4	0	0	0	Negative
chr11	102261753	102264253	-	BC025575	NM_199200	HCP	K4+K27	K4	0	0	0	Negative
chr11	102283834	102286334	-	Itga2b	NM_010575	LCP	None	None	0	0	0	Negative
chr11	102420020	102422520	+	Fzd2	NM_020510	HCP	K4+K27	K4	1	1	1	Positive
chr11	102511815	102514315	-	Ccdc43	NM_025918	HCP	K4	K4	0	0	0	Negative
chr11	102577195	102579695	+	Adam11	NM_009613	HCP	K4+K27	K4+K27	0	0	1	Positive
chr11	102618731	102621231	-	Gja7	NM_008122	LCP	None	None	0	0	0	Negative
chr11	102633231	102635731	-	Gja7	NM_005497	HCP	K4	K4	0	0	0	Negative
chr11	102651885	102654385	+	Higd1b	NM_080846	LCP	None	None	0	0	0	Negative
chr11	102695007	102697507	-	Eftud2	NM_011431	HCP	K4	K4	0	0	0	Negative
chr11	102696833	102699333	+	Ccdc103	NM_028492	HCP	K4	K4	0	0	0	Negative
chr11	102711221	102713721	-	Gfap	NM_010277	HCP	K4+K27	None	0	0	0	Negative
chr11	102739182	102741682	-	3000004C01Rik	NM_197959	HCP	K4	K4	0	0	0	Negative
chr11	102760551	102763051	-	C1ql1	NM_011795	HCP	K4+K27	K27	1	1	1	Positive
chr11	102831237	102833737	-	Dcakd	NM_026551	HCP	K4	K4	0	0	0	Negative
chr11	102844151	102846651	+	Nmt1	NM_008707	HCP	K4	K4	0	0	0	Negative
chr11	102915692	102918192	-	Plcd3	NM_152813	HCP	K4	None	0	0	0	Negative
chr11	102917277	102919777	+	Acbd4	NM_001081495,NM_025988	HCP	K4	None	0	0	0	Negative
chr11	102931914	102934414	+	Hexim1	NM_138753	HCP	K4	K4	0	0	0	Negative
chr11	102949626	102952126	+	Hexim2	NM_027658	LCP	K4	None	0	0	0	Negative
chr11	102986727	102989227	+	Fmnl1	NM_001077698,NM_019679	HCP	K4+K27	None	1	0	0	Negative
chr11	103032522	103035022	-	4933400C05Rik	NM_177801	HCP	K4	None	0	0	0	Negative
chr11	103081491	103083991	-	Map3k14	NM_016896	HCP	K4	K4	0	0	0	Negative
chr11	103158792	103161292	-	Arhgap27	NM_133715	LCP	None	None	0	0	0	Negative
chr11	103177474	103179974	-	5730442P18Rik	NM_183288	HCP	K4	None	0	0	0	Negative
chr11	103226754	103229254	-	Plekhm1	NM_183034	HCP	K4	K4	0	0	0	Negative
chr11	103428829	103431329	-	Gm884	NM_001033434	LCP	None	None	0	0	0	Negative
chr11	103452964	103455464	-	Lyzl6	NM_027083	LCP	None	None	0	0	0	Negative
chr11	103465098	103467598	+	Rprml	NM_001033212	HCP	K4+K27	K27	1	1	1	Positive
chr11	103511784	103514284	-	Gosr2	NM_019650	HCP	K4	K4	0	0	0	Negative
chr11	103563911	103566411	-	Wnt9b	NM_011719	HCP	K4+K27	K27	1	1	1	Positive
chr11	103589813	103592313	+	Wnt3	NM_009521	HCP	K4+K27	None	1	1	1	Positive
chr11	103768139	103770639	-	Nsf	NM_008740	HCP	K4	K4	0	0	0	Negative
chr11	103782460	103784960	+	Arf2	NM_007477	HCP	K4	K4	0	0	0	Negative
chr11	103948471	103950971	+	Crhr1	NM_007762	HCP	K4+K27	K27	1	1	1	Positive
chr11	104001916	104004416	+	4933407P14Rik	NM_001082535,NM_199019	ICP	None	None	0	0	0	Negative
chr11	104047025	104049525	+	Mapt	NM_010838,NM_001038609	HCP	K4+K27	K4	1	1	1	Positive
chr11	104256381	104258881	-	1700081L11Rik	NM_001081045	HCP	K4	K4	0	0	0	Negative
chr11	104364710	104367210	-	Cdc27	NM_145436	HCP	K4	K4	0	0	0	Negative
chr11	104366252	104368752	+	Myl4	NM_010858	HCP	K4	K4	0	0	0	Negative
chr11	104423645	104426145	+	Itgb3	NM_016780	HCP	K4+K27	K4	1	1	0	Negative
chr11	104907808	104910308	+	4921510J17Rik	NM_001081046	ICP	None	None	0	0	0	Negative
chr11	104942076	104944576	+	Mettl2	NM_172567	HCP	K4	K4	0	0	0	Negative
chr11	104994396	104996896	+	Tlk2	NM_011903	ICP	K4	K4	0	0	0	Negative
chr11	105108235	105110735	+	Mrc2	NM_008626	HCP	K4+K27	K4	1	1	0	Unclassified
chr11	105270814	105273314	-	Rnf190	NM_001039242	HCP	None	None	0	0	0	Negative
chr11	105405575	105408075	+	Tanc2	NM_181071	HCP	K4+K27	K4	1	0	0	Negative
chr11	105758237	105760737	-	Cyb561	NM_007805	HCP	K4	None	0	0	0	Negative
chr11	105783557	105786057	+	Ace	NM_207624	HCP	K4+K27	K4	0	1	0	Negative
chr11	105790797	105793297	+	Ace	NM_009598	LCP	None	None	0	0	0	Negative
chr11	105823792	105826292	+	Kcnh6	NM_001037712	HCP	K4+K27	None	0	0	0	Negative
chr11	105852461	105854961	+	Wdr68	NM_027946	HCP	K4	K4	0	0	0	Negative
chr11	105881696	105884196	+	Ccdc44	NM_027346	HCP	K4+K27	K4+K27	1	1	1	Positive
chr11	105900498	105902998	+	Map3k3	NM_011947	HCP	K4	K4	0	0	0	Unclassified
chr11	105974232	105976732	-	Limd2	NM_172397	HCP	K4	K4	0	0	0	Negative
chr11	106007638	106010138	-	2610019A05Rik	NM_028126	HCP	K4	K4	0	0	0	Negative
chr11	106030457	106032957	-	2610204L23Rik	NM_026009	HCP	K4	K4	0	0	0	Negative
chr11	106032515	106035015	+	Ddx42	NM_028074	HCP	K4	K4	0	0	0	Negative
chr11	106069892	106072392	-	Ftsj3	NM_025310	HCP	K4	K4	0	0	0	Negative
chr11	106071774	106074274	+	Psmc5	NM_008950	HCP	K4	K4	0	0	0	Negative
chr11	106081712	106084212	-	Smarcd2	NM_031878	ICP	None	None	0	0	0	Unclassified
chr11	106092261	106094761	+	Tcam1	NM_029467	ICP	K27	None	0	1	0	Negative
chr11	106115900	106118400	-	Gh	NM_008117	ICP	None	None	0	0	0	Negative
chr11	106128760	106131260	-	Cd79b	NM_008339	LCP	None	None	0	0	0	Unclassified
chr11	106163480	106165980	-	Scn4a	NM_133199	ICP	K27	None	0	0	0	Negative
chr11	106196731	106199231	-	Icam2	NM_010494	ICP	None	None	0	0	0	Unclassified
chr11	106301886	106304386	-	Ern1	NM_023913	HCP	K4	K4	0	0	0	Negative
chr11	106427020	106429520	-	Tex2	NM_198292	HCP	K4	K4	0	0	0	Negative
chr11	106529371	106531871	-	Pecam1	NM_001032378,NM_008816	ICP	None	None	0	0	0	Negative
chr11	106566857	106569357	+	Gm885	NM_001033435	ICP	None	None	0	0	0	Negative
chr11	106593532	106596032	-	Polg2	NM_015810	HCP	K4	K4	0	0	0	Negative
chr11	106602584	106605084	-	Ddx5	NM_007840	HCP	K4	K4	0	0	0	Negative
chr11	106604864	106607364	+	Ccdc45	NM_177088	HCP	K4	K4	0	0	0	Negative
chr11	106734485	106736985	-	Smurf2	NM_025481	HCP	K4	K4	0	0	0	Negative
chr11	106813615	106816115	-	Kpna2	NM_010655	HCP	K4	K4	0	0	0	Negative
chr11	106946217	106948717	-	Bptf	NM_176850,NM_001080832	HCP	K4	K4	0	0	0	Negative
chr11	107003350	107005850	-	Nol11	NM_133702	HCP	K4	K4	0	0	0	Negative
chr11	107284810	107287310	-	Pitpnc1	NM_145823	HCP	K4	K4	0	0	0	Negative
chr11	107295117	107297617	+	Psmd12	NM_025894	HCP	K4	K4	0	0	0	Negative
chr11	107363549	107366049	+	Helz	NM_198298	HCP	K4	K4	0	0	0	Negative
chr11	107530566	107533066	-	Cacng1	NM_007582	ICP	None	None	0	0	0	Negative
chr11	107608554	107611054	-	Cacng4	NM_019431	HCP	K4+K27	K4	1	1	1	Positive
chr11	107725452	107727952	-	Cacng5	NM_080644	ICP	None	None	0	0	0	Negative
chr11	108158018	108160518	-	Prkca	NM_011101	HCP	K4+K27	K4	0	0	0	Unclassified
chr11	108210902	108213402	+	Apoh	NM_013475	ICP	None	None	0	0	0	Negative
chr11	108240855	108243355	+	Ccdc46	NM_029606	HCP	K4	K4	0	0	0	Negative
chr11	108498202	108500702	+	Ccdc46	NM_029586,NM_145688	LCP	None	None	0	0	0	Negative
chr11	108735955	108738455	+	Axin2	NM_015732	HCP	K4	K4	0	1	0	Negative
chr11	109112219	109114719	-	Rgs9	NM_011268	HCP	K4	None	0	0	0	Negative
chr11	109178383	109180883	+	Gna13	NM_010303	HCP	K4	K4	0	0	0	Negative
chr11	109241535	109244035	+	X83328	NM_025275	HCP	K4	K4	0	0	0	Negative
chr11	109287502	109290002	-	Slc16a6	NM_134038,NM_001029842	HCP	K4	K4	0	0	0	Unclassified
chr11	109305469	109307969	+	Arsg	NM_028710	ICP	None	None	0	0	0	Negative
chr11	109425479	109427979	-	Wipi1	NM_145940	HCP	K4	K4	0	0	0	Negative
chr11	109466538	109469038	+	Prkar1a	NM_021880	HCP	K4	K4	0	0	0	Negative
chr11	109536346	109538846	-	BC029169	NM_153782	HCP	K4+K27	None	1	1	0	Unclassified
chr11	109809906	109812406	-	Abca8b	NM_013851	ICP	None	None	0	0	0	Negative
chr11	109905710	109908210	-	Abca8a	NM_153145	LCP	None	None	0	0	0	Negative
chr11	109982243	109984743	-	Abca9	NM_147220	ICP	None	None	0	0	0	Negative
chr11	110065818	110068318	-	Abca6	NM_147218	ICP	None	None	0	0	0	Negative
chr11	11014246	11016746	+	Vwc2	NM_177033	HCP	K4+K27	K4	1	1	1	Positive
chr11	110151765	110154265	-	Abca5	NM_147219	HCP	K4	K4	0	1	0	Unclassified
chr11	110214711	110217211	+	Map2k6	NM_011943	ICP	K4	K4	0	0	0	Negative
chr11	110783622	110786122	+	Kcnj16	NM_010604	LCP	None	None	0	0	0	Negative
chr11	110881753	110884253	+	Kcnj2	NM_008425	ICP	K4	K4	1	0	0	Unclassified
chr11	112597813	112600313	+	Sox9	NM_011448	HCP	K4+K27	K4	1	1	1	Positive
chr11	113379851	113382351	-	Slc39a11	NM_027216	ICP	K4	None	0	0	0	Negative
chr11	113439846	113442346	+	Sstr2	NM_001042606,NM_009217	HCP	None	None	0	0	0	Negative
chr11	113465135	113467635	+	Cog1	NM_013581	HCP	K4	K4	0	0	0	Negative
chr11	113498122	113500622	-	D11Wsu99e	NM_138598	HCP	K4	K4	0	0	0	Negative
chr11	113500001	113502501	+	D11Wsu47e	NM_177777	HCP	K4	K4	0	0	0	Negative
chr11	113523858	113526358	-	D11Ertd636e	NM_026682,NM_029794	ICP	K4	None	0	0	0	Negative
chr11	113565408	113567908	-	Cdc42ep4	NM_020006	HCP	K4	K4	0	0	0	Negative
chr11	11360411	11362911	-	Zpbp	NM_015785	HCP	K4	None	0	0	0	Negative
chr11	113880041	113882541	-	Sdk2	NM_172800	HCP	K27	None	1	1	1	Positive
chr11	114484211	114486711	+	Rpl38	NM_023372,NM_001048058,NM_001048057	HCP	K4	K4	0	0	0	Unclassified
chr11	114491057	114493557	+	Ttyh2	NM_053273	HCP	K4	K4	0	0	0	Negative
chr11	114543001	114545501	+	Dnaic2	NM_001034878	HCP	None	None	0	0	0	Negative
chr11	114609982	114612482	-	1500005I02Rik	NM_028055	LCP	K27	K4	0	0	0	Negative
chr11	114614513	114617013	+	Gpr142	NM_181749	LCP	None	None	0	0	0	Negative
chr11	114667644	114670144	+	Gprc5c	NM_147217	HCP	K4+K27	K4+K27	1	0	1	Positive
chr11	114705630	114708130	+	Cd300a	NM_170758	ICP	None	None	0	0	0	Negative
chr11	114748476	114750976	-	Cd300lb	NM_199221	LCP	None	None	0	0	0	Unclassified
chr11	114774507	114777007	-	Cd300c	NM_199225	LCP	None	None	0	0	0	Negative
chr11	114803976	114806476	-	4732429D16Rik	NM_145437	LCP	None	None	0	0	0	Negative
chr11	114876129	114878629	-	Cd300e	NM_172050	ICP	None	None	0	0	0	Unclassified
chr11	114948047	114950547	-	Cd300lf	NM_145634	ICP	None	None	0	0	0	Negative
chr11	114969774	114972274	+	Rab37	NM_021411	HCP	K4	K27	0	0	0	Unclassified
chr11	114978930	114981430	+	Slc9a3r1	NM_012030	HCP	K4	K4	0	0	0	Unclassified
chr11	115001406	115003906	-	Nat9	NM_025400	HCP	K4	K4	0	0	0	Negative
chr11	115003116	115005616	+	Tmem104	NM_001033393	HCP	K4	K4	0	0	0	Negative
chr11	115081333	115083833	-	Grin2c	NM_010350	HCP	K4+K27	None	1	1	1	Positive
chr11	115091059	115093559	-	Fdxr	NM_007997	HCP	K4	K4	0	0	0	Negative
chr11	115111604	115114104	-	Fads6	NM_178035	HCP	K4	None	1	0	1	Positive
chr11	115122752	115125252	+	Otop2	NM_172801	LCP	None	None	0	0	0	Negative
chr11	115136008	115138508	-	Ush1g	NM_176847	HCP	K4+K27	None	0	0	0	Negative
chr11	115150368	115152868	+	Otop3	NM_027132	HCP	None	None	0	0	0	Negative
chr11	115181809	115184309	-	C630004H02Rik	NM_175454	HCP	K4	K4	0	0	0	Unclassified
chr11	115197505	115200005	+	Cdr2l	NM_001080929	HCP	K4	K4	0	0	0	Negative
chr11	115219355	115221855	+	Ict1	NM_026729	HCP	K4	K4	0	0	0	Negative
chr11	115234009	115236509	-	Atp5h	NM_027862	HCP	K4	K4	0	0	0	Negative
chr11	115235739	115238239	+	Kctd2	NM_183285	HCP	K4	K4	0	0	0	Negative
chr11	115256134	115258634	+	4933422H20Rik	NM_001033775	ICP	None	None	0	0	0	Negative
chr11	115278062	115280562	+	Slc16a5	NM_001080934	LCP	None	None	0	0	0	Negative
chr11	115291266	115293766	+	Armc7	NM_177778	HCP	K4	K4	0	0	0	Negative
chr11	115305904	115308404	-	Nt5c	NM_015807	HCP	K4	K4	0	0	0	Negative
chr11	115328460	115330960	-	Hn1	NM_008258	HCP	K4	K4	0	0	0	Negative
chr11	115350320	115352820	-	Sumo2	NM_133354	HCP	K4	K4	0	0	0	Negative
chr11	115380033	115382533	+	Nup85	NM_001002929	HCP	K4	K4	0	0	0	Negative
chr11	115417996	115420496	-	Gga3	NM_173048	HCP	K4	K4	0	0	0	Negative
chr11	115419740	115422240	+	Mrps7	NM_025305	HCP	K4	K4	0	0	0	Negative
chr11	115426593	115429093	-	Mif4gd	NM_027162	HCP	K4	K4	0	0	0	Negative
chr11	115442229	115444729	-	Slc25a19	NM_026071	HCP	K4	K4	0	0	0	Negative
chr11	115522687	115525187	-	Grb2	NM_008163	HCP	K4	K4	0	0	0	Negative
chr11	115581022	115583522	+	2310067B10Rik	NM_028014	HCP	K4	K4	0	0	0	Negative
chr11	115627682	115630182	-	Caskin2	NM_080643	HCP	K4	K4	0	0	0	Negative
chr11	115630328	115632828	+	Tsen54	NM_029557	HCP	K4	K4	0	0	0	Negative
chr11	115639697	115642197	+	Llgl2	NM_145438	HCP	K4	None	0	0	0	Negative
chr11	115715767	115718267	+	2210020M01Rik	NM_183259	LCP	None	None	0	0	0	Negative
chr11	115747096	115749596	-	Recql5	NM_130454	ICP	K4	K4	0	0	0	Negative
chr11	115749248	115751748	+	Sap30bp	NM_020483	ICP	K4	K4	0	0	0	Negative
chr11	115790314	115792814	+	Itgb4	NM_001005608,NM_133663	HCP	K4	None	0	0	0	Negative
chr11	115826809	115829309	-	Galk1	NM_016905	HCP	K4	K4	0	0	0	Negative
chr11	115838594	115841094	-	H3f3b	NM_008211	HCP	K4	K4	0	0	0	Negative
chr11	115845911	115848411	+	Unk	NM_172569	HCP	K4	K4	0	0	0	Negative
chr11	11585715	11588215	+	Ikzf1	NM_001025597,NM_009578	HCP	K4	K27	1	1	0	Unclassified
chr11	115892051	115894551	-	Unc13d	NM_001009573	LCP	K4	None	0	0	0	Negative
chr11	115901054	115903554	-	Wbp2	NM_016852	HCP	K4	K4	0	0	0	Negative
chr11	115924298	115926798	-	Trim47	NM_172570	HCP	K4+K27	None	1	1	1	Positive
chr11	115945218	115947718	-	Trim65	NM_178802	HCP	K4+K27	None	0	0	0	Unclassified
chr11	115952958	115955458	-	Mrpl38	NM_024177	HCP	K4	K4	0	0	0	Negative
chr11	115980004	115982504	-	Fbf1	NM_172571	LCP	None	None	0	0	0	Negative
chr11	116013135	116015635	-	Acox1	NM_015729	HCP	K4	K4	0	0	0	Negative
chr11	116032129	116034629	+	Cdk3	NM_027165	LCP	None	None	0	0	0	Negative
chr11	116052181	116054681	-	Evpl	NM_025276	ICP	K4+K27	None	0	0	0	Negative
chr11	116088307	116090807	-	Srp68	NM_146032	HCP	K4	K4	0	0	0	Negative
chr11	116096528	116099028	+	Galr2	NM_010254	HCP	K4+K27	None	1	0	0	Unclassified
chr11	116120763	116123263	-	Exoc7	NM_016857	HCP	K4	K4	0	0	0	Negative
chr11	116149437	116151937	-	Foxj1	NM_008240	HCP	K4+K27	K4	0	0	0	Negative
chr11	116249683	116252183	+	1110014K08Rik	NM_176902	HCP	K4	K4	0	0	0	Negative
chr11	116268437	116270937	-	Qrich2	NM_001033267	ICP	None	None	0	0	0	Unclassified
chr11	116349632	116352132	+	Sphk1	NM_025367,NM_011451	HCP	K4+K27	K4	1	1	1	Positive
chr11	116395537	116398037	-	Ube2o	NM_173755	HCP	K4	K4	0	0	0	Negative
chr11	116409276	116411776	+	Aanat	NM_009591	LCP	None	None	0	0	0	Negative
chr11	116441109	116443609	-	Rhbdf2	NM_172572	LCP	None	None	0	0	0	Negative
chr11	116468403	116470903	-	Cygb	NM_030206	HCP	K4+K27	None	1	0	0	Negative
chr11	116508750	116511250	-	St6galnac2	NM_009180	HCP	K4	None	0	0	0	Negative
chr11	116589597	116592097	-	St6galnac1	NM_011371	ICP	None	None	0	0	0	Negative
chr11	116642136	116644636	-	Mxra7	NM_026280	HCP	K4	None	0	0	0	Negative
chr11	116657539	116660039	-	Ptdsr	NM_033398	HCP	K4	K4	0	0	0	Negative
chr11	116659189	116661689	+	1110005A03Rik	NM_028865	HCP	K4	K4	0	0	0	Negative
chr11	116667172	116669672	-	Sfrs2	NM_011358	HCP	K4	K4	0	0	0	Negative
chr11	116669604	116672104	+	Mfsd11	NM_178620	HCP	K4	K4	0	0	0	Negative
chr11	116734452	116736952	+	Mgat5b	NM_172948	HCP	K4	K27	0	0	0	Negative
chr11	116930838	116933338	+	Sec14l1	NM_028777	HCP	K4	K4	0	0	0	Negative
chr11	11706935	11709435	-	Fignl1	NM_021891	HCP	K4	K4	0	0	0	Negative
chr11	117147309	117149809	+	Sept9	NM_017380	HCP	K4	K4	0	0	0	Negative
chr11	117299957	117302457	+	OTTMUSG00000003802	NM_001004166	ICP	None	None	0	0	0	Negative
chr11	117469878	117472378	+	Tnrc6c	NM_198022	HCP	K4	K4	0	0	0	Negative
chr11	117594704	117597204	-	Tmc6	NM_145439,NM_181321	HCP	K4	K4	0	0	0	Negative
chr11	117598639	117601139	+	Tmc8	NM_181856	HCP	K4	None	0	0	0	Unclassified
chr11	117625270	117627770	+	Syngr2	NM_009304	HCP	K4	K4	0	0	0	Negative
chr11	117640043	117642543	-	Tk1	NM_009387	HCP	K4	K4	0	0	0	Negative
chr11	117641513	117644013	+	Afmid	NM_027827	HCP	K4	K4	0	0	0	Negative
chr11	117664826	117667326	+	Birc5	NM_001012273,NM_009689	HCP	K4	K4	0	0	0	Negative
chr11	117687571	117690071	-	Tha1	NM_027919	HCP	K4	K4	0	0	0	Negative
chr11	117783252	117785752	-	Socs3	NM_007707	HCP	K4	K4	0	0	0	Negative
chr11	117802446	117804946	+	Pgs1	NM_133757	HCP	K4	K4	0	0	0	Negative
chr11	11788404	11790904	-	Ddc	NM_016672	LCP	None	None	0	0	0	Negative
chr11	118062650	118065150	-	Pscd1	NM_011180	HCP	K4+K27	K4	0	0	0	Negative
chr1	111810783	111813283	+	Cdh7	NM_172853	LCP	K4+K27	None	1	0	0	Negative
chr11	118156590	118159090	-	Ddc8	NM_021440	ICP	None	None	0	0	0	Negative
chr11	118169501	118172001	-	Timp2	NM_011594	HCP	K4+K27	K4	0	1	0	Unclassified
chr11	118216021	118218521	-	Lgals3bp	NM_011150	LCP	None	None	0	0	0	Negative
chr11	118233142	118235642	-	Cant1	NM_001025617,NM_029502,NM_001025618	HCP	K4	K4	0	0	0	Negative
chr11	118249442	118251942	+	C1qtnf1	NM_019959	ICP	None	None	0	0	0	Negative
chr11	118292549	118295049	+	D230014K01Rik	NM_172573	HCP	K4	K4	0	0	0	Negative
chr11	118723662	118726162	-	D11Bwg0517e	NM_001039168,NM_001039167,NM_001024931	HCP	K4+K27	K27	1	1	0	Unclassified
chr11	118803777	118806277	+	Enpp7	NM_001030291	ICP	None	None	0	0	0	Negative
chr11	118838618	118841118	+	Cbx2	NM_007623	HCP	K4	K4	1	0	0	Negative
chr11	118855003	118857503	-	Cbx8	NM_013926	HCP	K4+K27	K4	1	1	1	Positive
chr11	118900229	118902729	-	Cbx4	NM_007625	HCP	K4+K27	K4	1	1	1	Positive
chr11	119042589	119045089	-	Tbc1d16	NM_172443	HCP	K4	K4	0	0	0	Negative
chr11	119044161	119046661	+	Ccdc40	NM_175430	HCP	K4	K4	0	0	0	Negative
chr11	119083633	119086133	+	Gaa	NM_008064	HCP	K4	K4	0	0	0	Negative
chr11	119114133	119116633	-	Eif4a3	NM_138669	HCP	K4	K4	0	0	0	Negative
chr11	119130376	119132876	+	Card14	NM_130886	LCP	None	None	0	0	0	Negative
chr11	119169600	119172100	-	Sgsh	NM_018822	HCP	K4	K4	0	0	0	Negative
chr11	119171146	119173646	+	Slc26a11	NM_178743	HCP	K4	K4	0	0	0	Negative
chr11	119296390	119298890	+	D11Ertd759e	NM_001040005	LCP	None	None	0	0	0	Negative
chr11	119307289	119309789	+	A730011L01Rik	NM_177394	HCP	K4	K4	0	0	0	Negative
chr11	11935358	11937858	-	Grb10	NM_010345	HCP	K4+K27	None	1	1	1	Positive
chr11	119361910	119364410	-	Nptx1	NM_008730	HCP	K4+K27	K4	1	1	1	Positive
chr11	119419399	119421899	+	4932417H02Rik	NM_028898	HCP	K4	K4	0	0	0	Negative
chr11	119758695	119761195	+	Baiap2	NM_001037755,NM_130862,NM_001037754	HCP	K4+K27	K4	0	0	0	Negative
chr11	119860805	119863305	-	Aatk	NM_007377	HCP	K4+K27	None	1	0	0	Negative
chr11	119900908	119903408	-	Azi1	NM_009734	HCP	K4	K4	0	0	0	Negative
chr11	119912821	119915321	-	2410002I01Rik	NM_183137	HCP	K4	K4	0	0	0	Negative
chr11	119965364	119967864	-	1810073N04Rik	NM_024249	HCP	K4	K4	0	0	0	Negative
chr11	120094725	120097225	+	Bahcc1	NM_198423	HCP	None	None	0	0	0	Negative
chr11	120162574	120165074	-	Actg1	NM_009609	HCP	K4	K4	0	0	0	Negative
chr11	120177123	120179623	+	Fscn2	NM_172802	HCP	None	None	0	0	0	Unclassified
chr11	120192707	120195207	-	2310003H01Rik	NM_027980	HCP	K4	K4	0	0	0	Negative
chr11	120251758	120254258	-	Nploc4	NM_199469	HCP	K4	K4	0	0	0	Negative
chr11	120258282	120260782	+	Tspan10	NM_145363	LCP	None	None	0	0	0	Negative
chr11	120267573	120270073	-	Pde6g	NM_012065	LCP	None	None	0	0	0	Negative
chr11	120272153	120274653	-	1810049H13Rik	NM_025560	HCP	K4	K4	0	0	0	Negative
chr11	120273727	120276227	+	3110023B02Rik	NM_152807	HCP	K4	K4	0	0	0	Negative
chr11	120281690	120284190	-	2600005N12Rik	NM_197995	HCP	K4	K4	0	0	0	Negative
chr11	120283280	120285780	+	Hgs	NM_008244	HCP	K4	K4	0	0	0	Negative
chr11	120300258	120302758	+	Mrpl12	NM_027204	HCP	K4	K4	0	0	0	Negative
chr11	120307461	120309961	+	Slc25a10	NM_013770	HCP	K4	K4	0	0	0	Negative
chr11	120350264	120352764	+	Gcgr	NM_008101	LCP	None	None	0	0	0	Unclassified
chr11	120364519	120367019	-	Dysfip1,BC003940	NM_026814,NM_001033231	HCP	K4	K4	0	0	0	Negative
chr11	120387026	120389526	-	P4hb	NM_011032	HCP	K4	K4	0	0	0	Negative
chr11	120395692	120398192	-	Arhgdia	NM_133796	HCP	K4	K4	0	0	0	Negative
chr11	120412455	120414955	-	Thoc4	NM_011568	HCP	K4	K4	0	0	0	Negative
chr11	120414120	120416620	+	Anapc11	NM_025389,NM_001038230	HCP	K4	K4	0	0	0	Negative
chr11	120424066	120426566	+	Npb	NM_153288	HCP	K4	None	0	0	0	Negative
chr11	120431980	120434480	-	Pcyt2	NM_024229	HCP	K4	K4	0	0	0	Negative
chr11	120439057	120441557	-	Sirt7	NM_153056	HCP	K4	K4	0	0	0	Negative
chr11	120447637	120450137	-	Mafg	NM_010756	HCP	K4	K4	0	0	0	Negative
chr11	120457760	120460260	-	Pycr1	NM_144795	ICP	K4	K4	0	0	0	Negative
chr11	120474927	120477427	-	5730593N15Rik	NM_175263	HCP	K4+K27	K27	1	0	1	Positive
chr11	120488627	120491127	+	Aspscr1	NM_026877	HCP	K4	K4	0	0	0	Unclassified
chr11	120493111	120495611	+	Aspscr1	NM_198223	ICP	None	None	0	0	0	Negative
chr11	120527822	120530322	-	Stra13	NM_016665	HCP	K4	K4	0	0	0	Negative
chr11	120529562	120532062	+	Lrrc45	NM_153545	HCP	K4	K4	0	0	0	Negative
chr11	120537059	120539559	+	Rac3	NM_133223	HCP	K4+K27	K27	1	0	0	Unclassified
chr11	120541370	120543870	-	Dcxr	NM_026428	HCP	K4	K4	0	0	0	Negative
chr11	120546085	120548585	-	Cbr2	NM_007621	LCP	None	None	0	0	0	Negative
chr11	120598294	120600794	-	Rfng	NM_009053	HCP	K4	K4	0	0	0	Unclassified
chr11	120600104	120602604	+	Gps1	NM_145370	HCP	K4	K4	0	0	0	Negative
chr11	120610485	120612985	-	Dus1l	NM_026824	HCP	K4	K4	0	0	0	Negative
chr11	120638637	120641137	-	Fasn	NM_007988	HCP	K4	K4	0	0	0	Negative
chr11	120746962	120749462	-	Ccdc57	NM_027745	HCP	K4	K4	0	0	0	Negative
chr11	120764461	120766961	+	Slc16a3	NM_001038653,NM_030696,NM_001038654	HCP	K4	None	0	0	0	Negative
chr11	120805423	120807923	-	Csnk1d	NM_139059,NM_027874	HCP	K4	K4	0	0	0	Negative
chr11	120853508	120856008	-	Cd7	NM_009854	ICP	None	None	0	0	0	Negative
chr11	120877659	120880159	-	Sectm1b	NM_026907	LCP	None	None	0	0	0	Negative
chr11	120895229	120897729	-	Sectm1a	NM_145373	ICP	None	None	0	0	0	Negative
chr11	120932767	120935267	-	4921530G04Rik	NM_027622	ICP	None	None	0	0	0	Negative
chr11	120961732	120964232	+	Tex19	NM_028602	HCP	None	None	0	0	0	Negative
chr11	120975860	120978360	+	Uts2r	NM_145440	ICP	None	None	0	0	0	Negative
chr11	121018738	121021238	-	1110031I02Rik	NM_025402	HCP	K4	K4	0	0	0	Negative
chr11	121023292	121025792	+	Hexdc	NM_001001333	LCP	None	None	0	0	0	Negative
chr11	121043355	121045855	-	BC017643	NM_144832	HCP	K4	K4	0	0	0	Negative
chr11	121052842	121055342	+	Narf	NM_026272	HCP	K4	K4	0	0	0	Negative
chr11	121071083	121073583	+	Foxk2	NM_001080932	LCP	None	None	0	0	0	Negative
chr11	121168499	121170999	-	Wdr45l	NM_025793	HCP	K4	K4	0	0	0	Negative
chr11	121202335	121204835	-	Rab40b	NM_139147	HCP	K4+K27	K4	0	0	0	Negative
chr11	121237027	121239527	+	BC032265	NM_181420	HCP	K4	K4	0	0	0	Negative
chr11	121250559	121253059	+	Fn3k	NM_001038699,NM_022014	ICP	K4	None	0	0	0	Negative
chr11	121267591	121270091	+	Tbcd	NM_029878	HCP	K4	K4	0	0	0	Negative
chr11	121333392	121335892	-	Zfp750	NM_178763	ICP	None	None	0	0	0	Negative
chr11	121487229	121489729	-	B3gntl1	NM_178664	HCP	K4	K4	0	0	0	Negative
chr11	121518016	121520516	+	Metrnl	NM_144797	HCP	K4+K27	K4	1	1	1	Positive
chr11	12362803	12365303	-	Cobl	NM_172496	HCP	K4	K27	0	0	0	Negative
chr1	11248676	11251176	+	C030045D06Rik	NM_001033636	ICP	None	None	0	0	0	Unclassified
chr1	112802919	112805419	-	Cdh19	NM_001081386	LCP	None	K4	0	0	0	Negative
chr1	113690465	113692965	-	Dsel	NM_001081316	HCP	K4	K4	0	0	0	Negative
chr1	11398825	11401325	+	A830018L16Rik	NM_177173	HCP	K4	None	0	0	0	Negative
chr11	16157274	16159774	+	Vstm2	NM_145967	HCP	K4+K27	K4	1	1	1	Positive
chr11	16406154	16408654	-	Sec61g	NM_011343	HCP	K4	K4	0	0	0	Negative
chr11	16651705	16654205	+	Egfr	NM_207655,NM_007912	HCP	K4+K27	K4	1	1	0	Unclassified
chr11	16850912	16853412	+	A630050E13Rik	NM_176982	HCP	K4	K4	0	0	0	Negative
chr11	16906705	16909205	-	Plek	NM_019549	ICP	None	None	0	0	0	Unclassified
chr11	16951436	16953936	+	1500041B16Rik	NM_029861	HCP	K4	None	0	0	0	Negative
chr11	17058800	17061300	+	Ppp3r1	NM_024459	HCP	K4	K4	0	0	0	Negative
chr11	17109592	17112092	-	Pno1	NM_025443	HCP	K4	K4	0	0	0	Negative
chr11	17111395	17113895	+	AI553587	NM_178909	HCP	K4	K4	0	0	0	Negative
chr11	17157120	17159620	+	C1d	NM_020558	HCP	K4	K4	0	0	0	Negative
chr1	117512183	117514683	+	Cntnap5a	NM_001077425	ICP	None	None	0	0	0	Negative
chr11	17851851	17854351	-	Etaa1	NM_026576	HCP	K4	K4	0	0	0	Unclassified
chr11	18916683	18919183	-	Meis1	NM_010789	ICP	K4+K27	K4	1	1	1	Positive
chr11	19823944	19826444	+	Spred2	NM_033523	HCP	K4	K4	0	0	0	Negative
chr11	20010916	20013416	-	Actr2	NM_146243	HCP	K4	K4	0	0	0	Negative
chr11	20101104	20103604	+	Rab1	NM_008996	HCP	K4	K4	0	0	0	Negative
chr1	120136678	120139178	-	Tsn	NM_011650	HCP	K4	K4	0	0	0	Negative
chr11	20147427	20149927	-	Cep68	NM_172260	HCP	K4	K4	0	0	0	Negative
chr1	120148893	120151393	+	Mki67ip	NM_026472	HCP	K4	K4	0	0	0	Negative
chr1	120216103	120218603	+	Clasp1	NM_001081276	HCP	K4	K4	0	0	0	Negative
chr11	20230674	20233174	-	Slc1a4	NM_018861	HCP	K4	K4	0	0	0	Negative
chr11	20442755	20445255	+	Sertad2	NM_021372	HCP	K4	K4	0	0	0	Negative
chr1	120454990	120457490	+	Tcfcp2l1	NM_023755	HCP	K4	None	0	0	0	Negative
chr11	20531479	20533979	+	Sertad2	NM_001038625	HCP	K4	K4	0	0	0	Negative
chr11	20639487	20641987	-	Aftph	NM_181411	HCP	K4	K4	0	0	0	Negative
chr11	20729060	20731560	-	1110067D22Rik	NM_173752	HCP	K4	K4	0	0	0	Negative
chr1	120879165	120881665	-	Gli2	NM_001081125	HCP	K4+K27	K4	1	0	0	Negative
chr11	20990826	20993326	+	Peli1	NM_023324	HCP	K4	K4	0	0	0	Negative
chr11	21138783	21141283	+	Vps54	NM_139061	HCP	K4	K4	0	0	0	Negative
chr1	121247794	121250294	-	Inhbb	NM_008381	HCP	K4+K27	K4	1	1	1	Positive
chr11	21268478	21270978	-	Ugp2	NM_139297	HCP	K4	K4	0	0	0	Negative
chr1	121330174	121332674	-	Ralb	NM_022327	HCP	K4	K4	0	0	0	Negative
chr1	121353212	121355712	+	Tmem185b	NM_146103	HCP	K4	K4	0	0	0	Negative
chr11	21469833	21472333	-	Mdh1	NM_008618	HCP	K4	K4	0	0	0	Negative
chr11	21471783	21474283	+	AV249152	NM_145425	HCP	K4	K4	0	0	0	Negative
chr1	121474482	121476982	-	Epb4.1l5	NM_145506	HCP	K4	K4	0	0	0	Negative
chr1	121662617	121665117	-	Ptpn4	NM_019933	HCP	K4	K4	0	0	0	Negative
chr1	121738714	121741214	-	Tmem177	NM_175106	HCP	K4	K4	0	0	0	Negative
chr1	121834025	121836525	+	Sctr	NM_001012322	HCP	K4+K27	None	0	1	0	Unclassified
chr1	121899326	121901826	-	Tmem37	NM_019432	HCP	K4	None	0	0	0	Negative
chr11	21899654	21902154	-	Otx1	NM_011023	HCP	K4+K27	K4	1	1	1	Positive
chr1	121946545	121949045	-	Dbi	NM_001037999,NM_007830	HCP	K4	K4	0	0	0	Negative
chr1	121948240	121950740	+	3110009E18Rik	NM_028439	HCP	K4	K4	0	0	0	Negative
chr1	122090804	122093304	-	Steap3	NM_133186	HCP	K4+K27	K4	1	0	0	Negative
chr1	122167627	122170127	+	C1ql2	NM_207233	HCP	K4+K27	K27	1	1	1	Positive
chr11	22183841	22186341	-	Ehbp1	NM_153078	ICP	None	K4	0	0	0	Negative
chr1	122330630	122333130	-	Marco	NM_010766	ICP	None	None	0	0	0	Negative
chr11	22411795	22414295	+	Tmem17	NM_153596	HCP	K4	K4	0	0	0	Negative
chr1	122429726	122432226	+	En1	NM_010133	HCP	K4+K27	K4	1	1	1	Positive
chr11	22757680	22760180	-	B3gnt2	NM_016888	HCP	K4	K4	0	0	0	Negative
chr11	22871528	22874028	+	Zrsr1	NM_011663	HCP	K4	K4	0	0	0	Negative
chr11	22880284	22882784	-	Commd1	NM_144514	HCP	K4	K4	0	0	0	Negative
chr11	22890092	22892592	+	Cct4	NM_009837	HCP	K4	K4	0	0	0	Negative
chr11	22912886	22915386	+	4930430E16Rik	NM_028672	LCP	None	None	0	0	0	Negative
chr1	123153308	123155808	-	Insig2	NM_133748	HCP	K4	K4	0	0	0	Negative
chr11	23155540	23158040	+	Xpo1	NM_001035226,NM_134014	HCP	K4	K4	0	0	0	Negative
chr1	123158126	123160626	-	Insig2	NM_178082	LCP	None	None	0	0	0	Negative
chr1	123258135	123260635	+	Ccdc93	NM_001025156,NM_027567,NM_029955	ICP	K4+K27	K4	0	0	0	Negative
chr1	123354011	123356511	-	Htr5b	NM_010483	HCP	K4+K27	None	1	1	0	Negative
chr1	123393474	123395974	-	Ddx18	NM_025860	HCP	K4	K4	0	0	0	Negative
chr11	23395946	23398446	-	1110064P04Rik	NM_172391	HCP	K4	K4	0	0	0	Negative
chr11	23417195	23419695	-	1700093K21Rik	NM_026105	ICP	None	None	0	0	0	Negative
chr11	23531631	23534131	-	0610010F05Rik	NM_027860	HCP	K4	K4	0	0	0	Negative
chr11	23563935	23566435	-	Pex13	NM_023651	HCP	K4	K4	0	0	0	Negative
chr11	23565273	23567773	+	4933435A13Rik	NM_001033654,NM_028304,NM_028956	HCP	K4	K4	0	0	0	Negative
chr11	23668970	23671470	-	Rel	NM_009044	HCP	K4	K4	0	1	0	Negative
chr11	23793253	23795753	-	Papolg	NM_172555	HCP	K4	K4	0	0	0	Negative
chr11	23977616	23980116	+	Bcl11a	NM_016707	HCP	K4+K27	K27	1	1	1	Positive
chr1	125871098	125873598	-	Dpp10	NM_199021	HCP	K4+K27	K27	1	1	1	Positive
chr11	26286583	26289083	+	Fancl	NM_025923	HCP	K4	K4	0	0	0	Negative
chr11	26491611	26494111	-	Vrk2	NM_027260	HCP	K4	K4	0	0	0	Negative
chr11	26492725	26495225	+	EG628586	NM_001039235	HCP	K4	K4	0	0	0	Negative
chr1	12703258	12705758	+	Sulf1	NM_172294	ICP	K4	None	0	0	0	Negative
chr1	127261036	127263536	-	Actr3	NM_023735	HCP	K4	K4	0	0	0	Negative
chr1	127388081	127390581	+	Slc35f5	NM_028787	HCP	K4	K4	0	0	0	Negative
chr1	127737760	127740260	-	Lypd1	NM_145100	HCP	K4+K27	K4	1	1	1	Positive
chr1	128318473	128320973	-	E030049G20Rik	NM_172484	ICP	K4+K27	None	0	0	0	Negative
chr11	28482296	28484796	-	Ccdc85a	NM_181577	HCP	K4	K4+K27	1	1	0	Unclassified
chr1	128656178	128658678	-	E030049G20Rik	NM_001081756,NM_176957	ICP	K4+K27	K4	0	0	0	Negative
chr11	28767272	28769772	+	Efemp1	NM_146015	LCP	None	None	0	0	0	Negative
chr11	29030250	29032750	+	Pnpt1	NM_027869	HCP	K4	K4	0	0	0	Negative
chr1	129032031	129034531	+	Mgat5	NM_145128	HCP	K4	K4	0	0	0	Negative
chr11	29072495	29074995	+	Smek2	NM_134034	HCP	K4	K4	0	0	0	Negative
chr11	29145272	29147772	-	Ccdc104	NM_025740	HCP	K4	K4	0	0	0	Negative
chr11	29273274	29275774	+	A430106J12Rik	NM_176841	HCP	K4	K4	0	0	0	Negative
chr11	29413033	29415533	-	2010316F05Rik	NM_026465	HCP	K4	None	0	0	0	Negative
chr11	29425956	29428456	+	Mtif2	NM_133767	HCP	K4	K4	0	0	0	Negative
chr11	29446040	29448540	-	Rps27a	NM_001033865,NM_024277	HCP	K4	K4	0	0	0	Negative
chr1	129503567	129506067	-	Tmem163	NM_028135	HCP	K4+K27	K27	1	1	1	Positive
chr1	129556458	129558958	+	Acmsd	NM_001033041	LCP	None	None	0	0	0	Unclassified
chr11	29592652	29595152	+	Rtn4	NM_194053,NM_194051,NM_194054,NM_194052	HCP	K4	K4	0	0	0	Negative
chr1	129601209	129603709	+	Ccnt2	NM_028399	HCP	K4	K4	0	0	0	Negative
chr11	29618069	29620569	+	Rtn4	NM_024226	ICP	None	None	0	0	0	Unclassified
chr1	129695837	129698337	+	Rab3gap1	NM_178690	HCP	K4	K4	0	0	0	Negative
chr1	12974349	12976849	-	Slco5a1	NM_172841	HCP	K4	None	0	0	0	Negative
chr11	29924033	29926533	-	C230094A16Rik	NM_146016	HCP	K4+K27	K4	1	1	0	Unclassified
chr1	129927954	129930454	-	Zranb3	NM_027678,NM_172642	ICP	K4	K4	0	0	0	Negative
chr1	129930351	129932851	+	R3hdm1	NM_181750	HCP	K4	K4	0	0	0	Negative
chr1	130071226	130073726	+	Ubxd2	NM_026390	HCP	K4	K4	0	0	0	Negative
chr11	30096257	30098757	-	Spnb2	NM_009260	HCP	K4	None	0	0	0	Negative
chr11	30117772	30120272	-	Spnb2	NM_175836	LCP	None	None	0	0	0	Negative
chr1	130153864	130156364	-	Lct	NM_001081078	LCP	None	None	0	0	0	Negative
chr1	130185202	130187702	-	Mcm6	NM_008567	HCP	K4	K4	0	0	0	Negative
chr1	130242872	130245372	-	Dars	NM_177445,NM_145507	HCP	K4	K4	0	0	0	Negative
chr1	130417845	130420345	-	Cxcr4	NM_009911	HCP	K4+K27	K4	1	1	1	Positive
chr11	30547392	30549892	-	Acyp2	NM_029344	HCP	K4	K4	0	0	0	Negative
chr11	30671274	30673774	+	Psme4	NM_134013	HCP	K4	K4	0	0	0	Negative
chr11	30790596	30793096	+	Gpr75	NM_175490	LCP	None	None	0	0	0	Negative
chr11	30852131	30854631	-	4933407N01Rik	NM_025745	HCP	K4	K4	0	0	0	Unclassified
chr11	30853897	30856397	+	Asb3	NM_023906	HCP	K4	K4	0	0	0	Negative
chr11	30884365	30886865	-	Chac2	NM_026527	ICP	K4	K4	0	0	0	Negative
chr11	3102264	3104764	+	Eif4enif1	NM_023743	HCP	K4	K4	0	0	0	Negative
chr1	131100519	131103019	+	Thsd7b	NM_172485	HCP	K4+K27	None	1	1	0	Unclassified
chr1	13110377	13112877	-	Prdm14	NM_001081209	HCP	K4+K27	None	1	1	1	Positive
chr11	31268061	31270561	-	Stc2	NM_011491	HCP	K4+K27	K4	1	1	0	Unclassified
chr11	31569862	31572362	-	2310022M17Rik	NM_001024919	HCP	K4	K4	0	0	0	Negative
chr11	3164389	3166889	-	Drg1	NM_007879	HCP	K4	K4	0	0	0	Negative
chr11	31771710	31774210	+	Cpeb4	NM_026252	ICP	None	K4	0	0	0	Negative
chr11	31865132	31867632	+	4930524B15Rik	NM_026262	HCP	K4	None	0	1	0	Negative
chr11	3189959	3192459	+	Patz1	NM_019574	HCP	K4	K4	0	0	0	Negative
chr11	31899958	31902458	+	Nsg2	NM_008741	ICP	None	None	0	0	0	Negative
chr11	32098222	32100722	-	Il9r	NM_008374	LCP	None	None	0	0	0	Negative
chr11	32104914	32107414	+	3300001G02Rik	NM_030093	HCP	K4	K4	0	0	0	Negative
chr11	32120238	32122738	-	Rhbdf1	NM_010117	HCP	K4	K4	0	0	0	Negative
chr11	32126010	32128510	+	Mpg	NM_010822	HCP	K4	None	0	0	0	Negative
chr11	32165614	32168114	-	Mare	NM_181569	HCP	K4	K4	0	0	0	Negative
chr11	32176101	32178601	+	Hba-x	NM_010405	HCP	K27	None	1	0	0	Negative
chr11	32186466	32188966	+	F830116E18Rik	NM_001033981	HCP	None	None	0	0	0	Negative
chr11	32247310	32249810	+	Sh3pxd2b	NM_177364	HCP	K4+K27	K4	0	0	0	Unclassified
chr11	3230233	3232733	+	1500004A08Rik	NM_178149	HCP	K4	K4	0	0	0	Unclassified
chr11	32354871	32357371	+	Ubtd2	NM_173784	HCP	K4	K4	0	1	0	Unclassified
chr11	32425579	32428079	-	1700007I06Rik	NM_027031	LCP	None	None	0	0	0	Negative
chr11	32432765	32435265	+	Stk10	NM_009288	HCP	K4	K4	0	0	0	Negative
chr1	132455142	132457642	-	Zp3r	NM_009581	LCP	None	None	0	0	0	Negative
chr1	132487164	132489664	-	C4bp	NM_007576	LCP	None	None	0	0	0	Negative
chr1	132541360	132543860	-	Pfkfb2	NM_008825	HCP	K4	K4	0	0	0	Negative
chr11	3254144	3256644	-	Limk2	NM_001034030	LCP	None	None	0	0	0	Negative
chr11	32542374	32544874	+	Fbxw11	NM_134015	HCP	K4	K4	0	0	0	Negative
chr1	132544372	132546872	+	Yod1	NM_178691	HCP	K4	K4	0	0	0	Negative
chr1	132567317	132569817	+	AA986860	NM_177604	LCP	None	None	0	0	0	Negative
chr1	132627947	132630447	+	Fcamr	NM_144960	LCP	None	None	0	0	0	Negative
chr1	132653796	132656296	+	Pigr	NM_011082	LCP	None	None	0	0	0	Negative
chr1	132692822	132695322	+	Faim3	NM_026976	ICP	None	None	0	0	0	Negative
chr11	3269395	3271895	-	Limk2	NM_173053	ICP	K4	K4	0	0	0	Negative
chr1	132711542	132714042	-	Il24	NM_053095	LCP	K27	None	0	0	0	Negative
chr1	132736842	132739342	-	Il20	NM_021380	LCP	None	None	0	0	0	Negative
chr1	132764787	132767287	-	Il19	NM_001009940	ICP	None	None	0	0	0	Negative
chr1	132846892	132849392	+	Il10	NM_010548	ICP	None	None	0	0	0	Negative
chr1	132923089	132925589	-	Mapkapk2	NM_008551	HCP	K4+K27	K4	0	0	0	Negative
chr1	132963780	132966280	-	Dyrk3	NM_145508	HCP	K4	K4	0	0	0	Negative
chr1	132980281	132982781	+	Lgtn	NM_010709	HCP	K4	K4	0	0	0	Negative
chr11	33045400	33047900	-	Fgf18	NM_008005	HCP	K4+K27	None	0	1	0	Unclassified
chr11	33061056	33063556	-	Npm1	NM_008722	HCP	K4	K4	0	0	0	Negative
chr1	133070724	133073224	-	Rassf5	NM_018750	HCP	K4+K27	K4+K27	1	1	0	Negative
chr11	3307238	3309738	-	Limk2	NM_010718	HCP	K4	K4	0	0	0	Negative
chr11	33101459	33103959	-	Tlx3	NM_019916	HCP	K4+K27	K27	1	1	1	Positive
chr1	133105109	133107609	-	Ikbke	NM_019777	LCP	None	None	0	0	0	Negative
chr1	133352907	133355407	-	Srgap2	NM_001081011	HCP	K4	K4	0	0	0	Negative
chr1	133355034	133357534	+	2700049P18Rik	NM_175382	HCP	K4	K4	0	0	1	Positive
chr11	33411626	33414126	-	Ranbp17	NM_023146	HCP	K4	K4	0	0	0	Negative
chr1	133426159	133428659	+	Avpr1b	NM_011924	ICP	K4+K27	None	0	0	0	Negative
chr1	133465359	133467859	+	Ctse	NM_007799	ICP	None	None	0	0	0	Negative
chr11	33476957	33479457	-	Gabrp	NM_146017	LCP	None	None	0	0	0	Negative
chr11	33498801	33501301	+	D130052B06Rik	NM_001033265	LCP	None	None	0	0	0	Negative
chr11	3350328	3352828	-	Rnf185	NM_145355	HCP	K4	K4	0	0	0	Negative
chr1	133515740	133518240	+	5430435G22Rik	NM_145509	LCP	None	None	0	0	0	Negative
chr1	133571067	133573567	+	Slc26a9	NM_177243	LCP	None	None	0	0	0	Negative
chr1	13357297	13359797	-	Ncoa2	NM_008678,NM_001077695	HCP	K4	K4	0	0	0	Negative
chr1	133624446	133626946	+	4732466D17Rik	NM_178079	ICP	K4	None	0	0	0	Negative
chr1	133655022	133657522	+	Slc41a1	NM_173865	HCP	K4	K4	0	0	0	Negative
chr1	133694337	133696837	+	Rab7l1	NM_144875	HCP	K4	K4	0	0	0	Negative
chr1	133737579	133740079	+	Nucks1	NM_175294	HCP	K4	K4	0	0	0	Negative
chr11	33741527	33744027	-	Kcnip1	NM_027398	HCP	K27	None	0	0	0	Unclassified
chr1	133797654	133800154	+	Slc45a3	NM_145977	LCP	K4	None	0	0	0	Negative
chr1	133834921	133837421	+	Elk4	NM_007923	HCP	K4	K4	0	0	0	Negative
chr11	33862785	33865285	+	Kcnmb1	NM_031169	LCP	None	None	0	0	0	Negative
chr11	3387801	3390301	+	Pla2g3	NM_172791	ICP	None	None	0	0	0	Negative
chr1	133893479	133895979	-	Mfsd4	NM_172510	HCP	K4+K27	K4+K27	1	1	0	Unclassified
chr11	33946700	33949200	+	Lcp2	NM_010696	LCP	None	None	0	0	0	Negative
chr1	133965230	133967730	-	Pctk3	NM_008795	HCP	K4	None	0	0	0	Unclassified
chr1	134018476	134020976	+	Lemd1	NM_001033250	HCP	K4+K27	K27	1	0	0	Negative
chr11	3402824	3405324	-	Pib5pa	NM_172439	ICP	None	None	0	0	0	Negative
chr11	34106089	34108589	-	Foxi1	NM_023907	ICP	None	None	0	0	0	Negative
chr1	134125671	134128171	+	Klhdc8a	NM_144810	HCP	K4+K27	K4+K27	1	0	1	Positive
chr11	3414204	3416704	+	Selm	NM_053267	HCP	K4	K4	0	0	0	Unclassified
chr1	134143183	134145683	+	Nuak2	NM_028778	HCP	K4+K27	K4	1	0	0	Unclassified
chr11	34214321	34216821	+	EG574403	NM_001025382	ICP	None	None	0	0	0	Negative
chr1	134216827	134219327	-	Tmcc2	NM_178874	HCP	K4	K4	1	0	0	Negative
chr1	134244498	134246998	+	Ripk5	NM_172516	HCP	K4	K4	0	0	0	Negative
chr1	134304425	134306925	+	Rbbp5	NM_172517	HCP	K4	K4	0	0	0	Negative
chr1	134333275	134335775	+	Tmem81	NM_029025	ICP	None	None	0	0	0	Negative
chr1	134368486	134370986	-	Cntn2	NM_177129	HCP	K4	K27	0	0	0	Negative
chr11	3437242	3439742	-	Smtn	NM_013870	HCP	K4	K4	0	0	0	Negative
chr1	134567311	134569811	-	Nfasc	NM_182716	HCP	K4+K27	None	1	0	0	Negative
chr11	34625246	34627746	-	Dock2	NM_033374	LCP	None	None	0	0	0	Negative
chr11	34675047	34677547	-	Ccdc99	NM_027411	HCP	K4	K4	0	0	0	Negative
chr1	134707400	134709900	+	Lrrn2	NM_010732	HCP	K4+K27	K4	1	1	1	Positive
chr1	134850894	134853394	-	Mdm4	NM_008575	HCP	K4	K4	0	0	0	Negative
chr1	134958508	134961008	+	Ppp1r15b	NM_133819	HCP	K4	K4	0	0	0	Negative
chr11	34964380	34966880	+	Slit3	NM_011412	HCP	K4+K27	None	1	1	0	Unclassified
chr1	135073151	135075651	+	Plekha6	NM_182930	LCP	None	None	0	0	0	Negative
chr1	135136868	135139368	+	Golt1a	NM_026680	LCP	None	None	0	0	0	Negative
chr1	135154257	135156757	+	Kiss1	NM_178260	LCP	None	None	0	0	0	Negative
chr1	135177665	135180165	+	Ren2,Ren1	NM_031193,NM_031192	ICP	K27	None	0	0	0	Negative
chr1	135190834	135193334	+	Etnk2	NM_175443	HCP	K4+K27	K4+K27	1	1	0	Negative
chr1	135249758	135252258	-	Sox13	NM_011439	HCP	K4+K27	K4	1	0	1	Positive
chr1	135435809	135438309	-	Snrpe	NM_009227	HCP	K4	K4	0	0	0	Negative
chr1	135486926	135489426	-	Zc3h11a	NM_144530	HCP	K4	K4	0	0	0	Negative
chr1	135567692	135570192	-	Atp2b4	NM_213616	ICP	None	None	0	0	0	Negative
chr11	3558202	3560702	+	Morc2a	NM_198162	LCP	None	None	0	0	0	Negative
chr11	35612406	35614906	+	Pank3	NM_145962	HCP	K4	K4	0	0	0	Negative
chr11	35639997	35642497	-	AI595406	NM_001004147	HCP	K4+K27	K27	1	1	1	Positive
chr11	35675929	35678429	-	Rars	NM_025936	HCP	K4	K4	0	0	0	Negative
chr1	135721583	135724083	-	Optc	NM_054076	ICP	K27	None	0	0	0	Negative
chr1	13573078	13575578	-	Tram1	NM_028173	HCP	K4	K4	0	0	0	Negative
chr1	135735788	135738288	-	Prelp	NM_054077	LCP	None	None	0	0	0	Negative
chr11	35821512	35824012	-	Wwc1	NM_170779	HCP	K4	K4	0	0	0	Negative
chr1	135853425	135855925	+	Fmod	NM_021355	LCP	None	None	0	0	0	Negative
chr1	135893566	135896066	-	Btg2	NM_007570	HCP	K4	K4	0	0	0	Negative
chr1	135927152	135929652	+	Chit1	NM_027979	LCP	None	None	0	0	0	Negative
chr1	135998391	136000891	+	Chi3l1	NM_007695	LCP	None	None	0	0	0	Negative
chr1	136009358	136011858	+	Mybph	NM_016749	LCP	None	None	0	0	0	Unclassified
chr1	136049840	136052340	-	Adora1	NM_001039510,NM_001008533	HCP	K4+K27	K4+K27	1	1	1	Positive
chr1	136105923	136108423	+	Myog	NM_031189	ICP	None	None	0	0	0	Negative
chr1	136176410	136178910	-	Tmem183a	NM_020588,NM_001042485	HCP	K4	K4	0	0	0	Negative
chr1	136201850	136204350	+	4933406M09Rik	NM_173771	LCP	None	None	0	0	0	Negative
chr1	136221900	136224400	+	Cyb5r1	NM_028057	HCP	K4	K4	0	0	0	Negative
chr1	136231377	136233877	+	Adipor1	NM_028320	HCP	K4	K4	0	0	0	Negative
chr1	136271465	136273965	+	Klhl12	NM_153128	HCP	K4	K4	0	0	0	Negative
chr1	136310570	136313070	+	Rabif	NM_145510	HCP	K4	K4	0	0	0	Negative
chr1	136364093	136366593	-	4931440L10Rik	NM_183292	LCP	None	None	0	0	0	Negative
chr1	136376105	136378605	+	Jarid1b	NM_152895	HCP	K4	K4	0	0	0	Negative
chr1	13643723	13646223	-	Lactb2	NM_145381	HCP	K4	K4	0	0	0	Negative
chr1	136462591	136465091	+	Syt2	NM_009307	HCP	K4+K27	K4+K27	1	1	0	Unclassified
chr1	13653484	13655984	+	Xkr9	NM_001011873	ICP	None	None	0	0	0	Negative
chr1	136770351	136772851	-	Ppp1r12b	NM_001081307	HCP	K4	K4	0	0	0	Negative
chr1	136778487	136780987	+	Ube2t	NM_026024	HCP	K4	K4	0	0	0	Negative
chr1	136919687	136922187	-	Lgr6	NM_001033409	HCP	K4+K27	K27	1	1	0	Negative
chr1	136943687	136946187	-	Ptprv	NM_007955	LCP	None	None	0	0	0	Negative
chr1	136948635	136951135	+	Ptpn7	NM_177081	LCP	None	None	0	0	0	Negative
chr1	136962744	136965244	+	Arl8a	NM_026823	HCP	K4	K4	0	0	0	Negative
chr1	136981835	136984335	-	Gpr37l1	NM_134438	LCP	K4	None	0	0	0	Negative
chr11	37006098	37008598	-	Odz2	NM_011856	ICP	None	None	0	0	0	Negative
chr1	137072849	137075349	-	Elf3	NM_007921	ICP	K4	None	0	0	0	Negative
chr1	137098445	137100945	-	Rnpep	NM_145417	HCP	K4	K4	0	0	0	Negative
chr1	137128148	137130648	-	Timm17a	NM_011590	HCP	K4	K4	0	0	0	Negative
chr1	137140723	137143223	+	Lmod1	NM_053106	ICP	K4+K27	None	0	0	0	Negative
chr1	137189474	137191974	-	Tmem58	NM_175259	HCP	K4+K27	K4	0	0	0	Negative
chr1	137244902	137247402	-	Ipo9	NM_153774	HCP	K4	K4	0	0	0	Negative
chr1	137400120	137402620	-	Nav1	NM_173437	HCP	K4+K27	K4	1	0	0	Unclassified
chr1	137400683	137403183	+	EG215714	NM_175447	HCP	K4+K27	K4	1	0	0	Unclassified
chr1	137545107	137547607	+	Csrp1	NM_007791	HCP	K4	None	0	0	0	Negative
chr1	137582043	137584543	+	Phlda3	NM_013750	HCP	K4+K27	K4	0	0	0	Unclassified
chr1	137615743	137618243	+	Tnni1	NM_021467	LCP	None	None	0	0	0	Negative
chr11	3761906	3764406	-	Osbp2	NM_152818	HCP	K4+K27	K4	1	1	0	Negative
chr1	137634508	137637008	+	Lad1	NM_133664	HCP	K4+K27	K27	1	1	0	Unclassified
chr1	137652315	137654815	+	Tnnt2	NM_011619	LCP	None	None	0	0	0	Negative
chr1	137733435	137735935	-	Pkp1	NM_019645	HCP	K4+K27	None	1	1	1	Positive
chr1	137833936	137836436	+	Tmem9	NM_025439	ICP	K4	K4	0	0	0	Negative
chr1	137868811	137871311	+	Cacna1s	NM_001081023	LCP	K27	None	0	0	0	Negative
chr11	3793101	3795601	-	4921536K21Rik	NM_026150	HCP	K4	None	0	0	0	Negative
chr1	137947311	137949811	+	Kif21b	NM_001039472	HCP	K4+K27	K4	0	0	1	Positive
chr11	3794783	3797283	+	Dusp18	NM_173745	HCP	K4	None	0	0	0	Negative
chr1	138048675	138051175	-	5730559C18Rik	NM_028872	HCP	K4	K4	0	0	0	Negative
chr11	3812667	3815167	-	Slc35e4	NM_153142	HCP	K4+K27	K4	1	0	0	Unclassified
chr1	138160515	138163015	-	Camsap1l1	NM_001081360	HCP	K4	K4	0	0	0	Negative
chr1	138231204	138233704	+	Ddx59	NM_178052,NM_026500	HCP	K4	K4	0	0	0	Negative
chr1	138283868	138286368	+	Kif14	NM_001081258	ICP	None	None	0	0	0	Negative
chr11	3829586	3832086	-	Tcn2	NM_015749	ICP	K4	K4	0	0	0	Negative
chr1	138440855	138443355	+	Zfp281	NM_177643	HCP	K4	K4	0	0	0	Negative
chr11	3863477	3865977	+	Pes1	NM_022889	HCP	K4	K4	0	0	0	Negative
chr1	138774859	138777359	-	Nr5a2	NM_030676	ICP	None	None	0	0	0	Negative
chr11	3883215	3885715	+	Gal3st1	NM_016922	HCP	K4	None	0	0	0	Negative
chr11	3931284	3933784	+	Sec14l4	NM_146013	ICP	K4	None	0	0	0	Negative
chr11	3964343	3966843	+	Sec14l3	NM_001029937	LCP	None	None	0	0	0	Negative
chr11	3993434	3995934	-	1700020C11Rik	NM_026443	HCP	K4	K4	0	0	0	Negative
chr1	139989677	139992177	-	Ptprc	NM_011210	ICP	None	None	0	0	0	Negative
chr1	140089648	140092148	+	Atp6v1g3	NM_177397	LCP	None	None	0	0	0	Unclassified
chr11	4016732	4019232	-	Sec14l2	NM_144520	HCP	K4+K27	K4	0	0	0	Negative
chr11	4034662	4037162	+	0610009J22Rik	NM_027859	HCP	K4	K4	0	0	0	Negative
chr1	140434107	140436607	-	Nek7	NM_021605	HCP	K4	K4	0	0	0	Negative
chr11	40534036	40536536	-	Mat2b	NM_134017	HCP	K4	K4	0	0	0	Negative
chr11	40574845	40577345	-	Hmmr	NM_013552	ICP	K4	K4	0	0	0	Negative
chr11	40576564	40579064	+	Nudcd2	NM_026023	HCP	K4	K4	0	0	0	Negative
chr11	40596709	40599209	-	Ccng1	NM_009831	HCP	K4	K4	0	0	0	Negative
chr11	4059870	4062370	+	Sf3a1	NM_026175	HCP	K4	K4	0	0	0	Negative
chr1	140656855	140659355	-	Lhx9	NM_001025565,NM_001042577	HCP	K4+K27	None	1	1	1	Positive
chr1	140661990	140664490	-	Lhx9	NM_010714	HCP	K27	None	1	1	1	Positive
chr1	140671265	140673765	-	2310009B15Rik	NM_001081226	HCP	K4	None	0	0	0	Negative
chr1	140779696	140782196	+	BC042698	NM_183217	HCP	K4	K4	0	0	0	Negative
chr1	140783631	140786131	+	BC042698	NM_181347	ICP	None	None	0	0	0	Negative
chr11	4086335	4088835	+	Tbc1d10a	NM_134023	HCP	K4	K4	0	0	0	Negative
chr11	4117753	4120253	+	2410008K03Rik	NM_028022	HCP	K4	None	0	0	0	Negative
chr1	141191452	141193952	-	Crb1	NM_133239	LCP	None	None	0	0	0	Negative
chr1	141238295	141240795	+	Zbtb41	NM_172643	HCP	K4	K4	0	0	0	Negative
chr1	141270683	141273183	+	Aspm	NM_009791	HCP	K4	K4	0	0	0	Unclassified
chr1	141317637	141320137	+	F13b	NM_031164	LCP	None	None	0	0	0	Negative
chr11	4135922	4138422	+	Osm	NM_001013365	ICP	None	None	0	0	0	Negative
chr1	141374633	141377133	-	Cfhr1	NM_015780	LCP	None	None	0	0	0	Negative
chr11	4157070	4159570	+	Lif	NM_008501	ICP	None	None	0	0	0	Negative
chr11	4166597	4169097	+	Lif	NM_001039537	HCP	K4	K4	0	0	0	Negative
chr11	41841921	41844421	-	Gabrg2	NM_177408,NM_008073	ICP	None	None	0	0	0	Negative
chr1	141997822	142000322	-	Cfh	NM_009888	LCP	None	None	0	0	0	Negative
chr11	42024353	42026853	-	Gabra1	NM_010250	HCP	None	None	1	1	1	Positive
chr1	142062167	142064667	+	Kcnt2	NM_001081027	ICP	K4	K4	0	0	0	Negative
chr11	42162431	42164931	-	Gabra6	NM_008068	ICP	None	None	0	0	0	Unclassified
chr11	42262679	42265179	+	Gabrb2	NM_008070	HCP	K4	K4	0	0	0	Unclassified
chr1	14293413	14295913	-	Eya1	NM_010164	HCP	K4	K4	0	1	0	Negative
chr11	42992799	42995299	+	Atp10b	NM_176999	LCP	None	None	0	0	0	Negative
chr11	43267404	43269904	-	Pttg1	NM_013917	HCP	K4	K4	0	0	0	Negative
chr11	43276653	43279153	+	Slu7	NM_198936,NM_148673	HCP	K4	K4	0	0	0	Negative
chr11	43323816	43326316	+	C1qtnf2	NM_026979	LCP	None	None	0	0	0	Negative
chr11	43371706	43374206	+	Ccnjl	NM_001045530	HCP	K4+K27	K4	0	0	0	Unclassified
chr11	4339085	4341585	-	Hormad2	NM_029458	HCP	K4	None	0	0	0	Negative
chr11	43442934	43445434	-	Fabp6	NM_008375	ICP	None	None	0	0	0	Negative
chr11	43589396	43591896	-	Ttc1	NM_133795	HCP	K4	K4	0	0	0	Negative
chr11	43677755	43680255	-	Adra1b	NM_007416	HCP	K4+K27	None	1	1	0	Negative
chr11	44242985	44245485	+	Il12b	NM_008352	LCP	None	None	0	0	0	Negative
chr11	44308436	44310936	-	Ublcp1	NM_024475	ICP	None	None	0	0	0	Negative
chr11	44361886	44364386	+	3732413I11Rik	NM_028862	HCP	K4	K4	0	0	0	Negative
chr11	44461056	44463556	+	Ebf1	NM_007897	HCP	K4+K27	K4	1	1	1	Positive
chr11	4492791	4495291	-	Mtmr3	NM_028860	HCP	K4	K4	0	0	0	Negative
chr11	4525769	4528269	-	OTTMUSG00000005065	NM_177799	ICP	None	None	0	0	0	Negative
chr11	4537295	4539795	+	Ascc2	NM_029291	HCP	K4	K4	0	0	0	Negative
chr1	145402460	145404960	+	B3galt2	NM_020025	ICP	None	K4	0	0	0	Negative
chr1	145462902	145465402	-	Cdc73	NM_145991	HCP	K4	K4	0	0	0	Negative
chr1	145501461	145503961	+	Glrx2	NM_001038593,NM_001038592,NM_001038594,NM_023505	HCP	K4	K4	0	0	0	Negative
chr1	145537269	145539769	-	Trove2	NM_013835	HCP	K4	K4	0	0	0	Negative
chr1	145539052	145541552	+	Uchl5	NM_019562	HCP	K4	K4	0	0	0	Negative
chr11	45694886	45697386	+	Clint1	NM_001045520	HCP	K4	K4	0	0	0	Negative
chr1	145764367	145766867	-	Rgs2	NM_009061	HCP	K4+K27	K4	1	1	0	Unclassified
chr11	45786358	45788858	-	Lsm11	NM_028185	HCP	K4	K4	0	0	0	Negative
chr11	45796926	45799426	-	Thg1l	NM_001080969	HCP	K4	K4	0	0	0	Negative
chr11	45823232	45825732	+	Sox30	NM_173384	HCP	K4+K27	None	1	1	0	Unclassified
chr11	45898909	45901409	+	Adam19	NM_009616	HCP	K4	K4	0	0	0	Unclassified
chr1	145937590	145940090	-	Rgs13	NM_153171	ICP	None	None	0	0	0	Negative
chr11	46007782	46010282	-	9530066K23Rik	NM_172524	HCP	K4+K27	None	1	0	1	Positive
chr1	146009253	146011753	-	Rgs1	NM_015811	ICP	None	None	0	0	0	Negative
chr11	4602347	4604847	-	1110020P15Rik	NM_197979,NM_001047158	HCP	K4	K4	0	0	0	Negative
chr11	4604180	4606680	+	Zmat5	NM_026015	ICP	K4	K4	0	0	0	Negative
chr11	46078479	46080979	+	C030019I05Rik	NM_177075	ICP	None	None	0	0	0	Negative
chr11	46085615	46088115	-	2810416G20Rik	NM_025981	ICP	None	None	0	0	0	Negative
chr11	46153773	46156273	-	Cyfip2	NM_133769	HCP	K4	K4	0	0	0	Negative
chr11	46230938	46233438	-	Itk	NM_010583	ICP	None	None	0	0	0	Negative
chr11	46247652	46250152	+	OTTMUSG00000005491	NM_001013783	ICP	None	None	0	0	0	Negative
chr11	46279896	46282396	+	Crsp9	NM_025426	HCP	K4	K4	0	0	0	Negative
chr11	46297857	46300357	+	Havcr2	NM_134250	LCP	None	None	0	0	0	Negative
chr11	46414456	46416956	+	BC053393	NM_001025435	LCP	None	None	0	0	0	Negative
chr11	4644781	4647281	-	Cabp7	NM_138948	HCP	K4+K27	K27	1	1	0	Unclassified
chr11	46470684	46473184	-	Dppa1	NM_178247	ICP	None	None	0	0	0	Negative
chr1	146535639	146538139	-	Rgs18	NM_022881	LCP	None	None	0	0	0	Negative
chr11	46548477	46550977	-	Timd2	NM_134249	ICP	None	None	0	0	0	Negative
chr11	46594099	46596599	+	Havcr1	NM_134248	ICP	None	None	0	0	0	Negative
chr11	46653721	46656221	+	Timd4	NM_178759	LCP	None	None	0	0	0	Negative
chr11	47220725	47223225	-	Sgcd	NM_011891	ICP	K27	None	0	0	0	Negative
chr1	14739180	14741680	-	Msc	NM_010827	HCP	K4+K27	K27	1	1	1	Positive
chr11	4747530	4750030	-	Nf2	NM_010898	HCP	K4	K4	0	0	0	Negative
chr11	4773505	4776005	+	Nipsnap1	NM_008698	HCP	K4	K4	0	0	0	Negative
chr11	4794845	4797345	+	Thoc5	NM_172438	HCP	K4	K4	0	0	0	Negative
chr1	148257407	148259907	+	B830045N13Rik	NM_153539	ICP	K4+K27	None	0	0	0	Negative
chr11	4846067	4848567	-	Nefh	NM_010904	HCP	K4	K27	1	0	0	Unclassified
chr11	48643282	48645782	+	Gnb2l1	NM_008143	HCP	K4	K4	0	0	0	Negative
chr11	48658814	48661314	-	Trim41	NM_145377	HCP	K4	K4	0	0	0	Negative
chr11	48680393	48682893	+	Trim7	NM_053166	HCP	K4+K27	K4	0	1	0	Negative
chr11	48712769	48715269	-	Irgm	NM_008326	ICP	None	K4	0	0	0	Negative
chr11	4886407	4888907	+	Ap1b1	NM_007454	HCP	K4	K4	0	0	0	Negative
chr11	48929977	48932477	+	Ifi47	NM_008330	ICP	None	None	0	0	0	Negative
chr11	48955180	48957680	-	Olfr1396	NM_146337	LCP	None	None	0	0	0	Negative
chr11	48991181	48993681	+	Olfr1395	NM_146877	ICP	None	None	0	0	0	Negative
chr11	49002938	49005438	+	Olfr1394	NM_146276	LCP	None	None	0	0	0	Negative
chr1	14902076	14904576	-	Trpa1	NM_177781	ICP	K4	None	0	1	0	Negative
chr11	49028512	49031012	-	Btnl9	NM_172793	LCP	None	None	0	0	0	Negative
chr11	49046422	49048922	+	Zfp62	NM_001024846,NM_009562	HCP	K4	K4	0	0	0	Negative
chr11	49087168	49089668	+	Mgat1	NM_010794	HCP	K4	K4	0	0	0	Negative
chr11	49170335	49172835	+	Olfr1391	NM_146468	LCP	None	None	0	0	0	Negative
chr11	49183456	49185956	+	Olfr1390	NM_147065	LCP	None	None	0	0	0	Negative
chr11	49273400	49275900	+	Olfr1389	NM_147066	LCP	None	None	0	0	0	Unclassified
chr11	49286775	49289275	+	Olfr1388	NM_146467	ICP	None	None	0	0	0	Negative
chr11	49302603	49305103	+	Olfr1387	NM_146473	LCP	None	None	0	0	0	Negative
chr11	49356562	49359062	+	Olfr1384	NM_146472	LCP	None	None	0	0	0	Negative
chr11	49506532	49509032	+	Scgb3a1	NM_170727,NM_054037	ICP	None	None	0	0	0	Negative
chr11	49554133	49556633	-	Cnot6	NM_212484	HCP	K4	K4	0	0	0	Negative
chr11	4957630	4960130	+	Rasl10a	NM_145216	HCP	K4+K27	None	1	1	1	Positive
chr11	4963078	4965578	-	Gas2l1	NM_144560,NM_030228	HCP	K4	K4	0	0	0	Negative
chr11	49637111	49639611	+	Gfpt2	NM_013529	HCP	K4	K4	0	0	0	Positive
chr11	49689676	49692176	+	Mapk9	NM_207692,NM_016961	HCP	K4	K4	0	0	1	Positive
chr11	49744757	49747257	+	Rasgef1c	NM_029004	HCP	K4+K27	K27	1	0	0	Negative
chr11	49868253	49870753	+	Rnf130	NM_021540	HCP	K4+K27	K4	0	0	0	Negative
chr11	4997080	4999580	-	Ewsr1	NM_007968	HCP	K4	K4	0	0	0	Negative
chr11	49974282	49976782	+	Tbc1d9b	NM_029745	HCP	K4	K4	0	0	0	Negative
chr11	4998940	5001440	+	Rhbdd3	NM_177370	HCP	K4	K4	0	0	0	Negative
chr11	50017773	50020273	+	3010026O09Rik	NM_026543	HCP	K4	K4	0	0	0	Negative
chr11	50052213	50054713	-	Sqstm1	NM_011018	HCP	K4	K4	0	0	0	Negative
chr11	50068555	50071055	+	Mgat4b	NM_145926	HCP	K4+K27	K4	0	0	0	Unclassified
chr11	50079894	50082394	-	Ltc4s	NM_008521	HCP	K4	K4	0	0	0	Negative
chr11	50108291	50110791	-	Maml1	NM_175334	ICP	None	None	0	0	0	Negative
chr11	50167014	50169514	-	Canx	NM_007597	HCP	K4	K4	0	0	0	Negative
chr11	50220641	50223141	+	Hnrph1	NM_021510	HCP	K4	K4	0	1	0	Negative
chr11	50272534	50275034	-	Rufy1	NM_172557	HCP	K4	K4	0	0	0	Negative
chr11	50445007	50447507	+	Adamts2	NM_175643	HCP	K4+K27	K4+K27	1	1	1	Positive
chr11	5050225	5052725	-	Emid1	NM_080595	HCP	K4+K27	None	1	0	1	Positive
chr11	50669154	50671654	-	Zfp354c	NM_013922	HCP	K4	K4	0	0	0	Negative
chr11	50682975	50685475	-	9630041N07Rik	NM_173387	ICP	K4	None	0	0	0	Negative
chr11	50699746	50702246	+	Grm6	NM_173372	LCP	None	None	0	0	0	Negative
chr11	50728866	50731366	-	Zfp454	NM_172794	ICP	K4	K4	0	0	0	Negative
chr11	50757584	50760084	-	Zfp2	NM_001044699,NM_001044700,NM_001044698,NM_001044697	HCP	K4	K4	0	0	0	Negative
chr11	50772408	50774908	-	Zfp354b	NM_013744	ICP	K4+K27	K4	1	0	0	Negative
chr11	50795055	50797555	-	Prop1	NM_008936	ICP	None	None	0	0	0	Negative
chr11	50811942	50814442	+	Olfr1378	NM_146910	LCP	None	None	0	0	0	Negative
chr11	50827625	50830125	+	Olfr1377	NM_146911	LCP	None	None	0	0	0	Negative
chr11	50849896	50852396	+	Olfr51	NM_146909	ICP	None	None	0	0	0	Negative
chr11	50902179	50904679	+	Zfp354a	NM_009329	HCP	K4	K4	0	0	0	Negative
chr11	50928009	50930509	+	9230009I02Rik	NM_001033798	ICP	None	None	0	0	0	Negative
chr11	51104374	51106874	-	BC049762	NM_177567	HCP	K4	K4	0	0	0	Negative
chr11	51106103	51108603	+	Clk4	NM_007714	HCP	K4	K4	0	0	0	Unclassified
chr11	51132842	51135342	+	Col23a1	NM_153393	HCP	K4+K27	K4	1	0	0	Negative
chr11	51427725	51430225	+	Agxt2l2	NM_028398	HCP	K4	K4	0	0	0	Negative
chr11	51448304	51450804	-	Hnrpab	NM_010448	HCP	K4	K4	0	0	0	Negative
chr11	51462695	51465195	+	Nola2	NM_026631	HCP	K4	K4	0	0	0	Negative
chr11	51477319	51479819	-	Rmnd5b	NM_025346	HCP	K4	K4	0	0	0	Negative
chr11	51492496	51494996	-	C330016O10Rik	NM_145974	HCP	K4	K4	0	0	0	Negative
chr11	51530057	51532557	-	0610009B22Rik	NM_025319	HCP	K4	K4	0	0	0	Negative
chr11	5159613	5162113	-	Kremen1	NM_032396	HCP	K4	K4	0	0	0	Negative
chr11	51598257	51600757	-	Sec24a	NM_175255	HCP	K4	K4	0	0	0	Negative
chr11	51606629	51609129	+	Sar1b	NM_025535	HCP	K4	K4	0	0	0	Negative
chr11	51698904	51701404	-	Phf15	NM_199299	HCP	K4	K4	0	0	0	Negative
chr1	151721502	151724002	-	Pla2g4a	NM_008869	ICP	None	None	0	0	0	Negative
chr11	51810585	51813085	+	D11Ertd497e	NM_029976	HCP	K4	K4	0	0	0	Negative
chr11	51841810	51844310	-	Ube2b	NM_009458	HCP	K4	K4	0	0	0	Negative
chr11	51847244	51849744	+	Cdkl3	NM_153785	HCP	K4	K4	0	0	0	Negative
chr1	151861841	151864341	+	Ptgs2	NM_011198	HCP	K4+K27	None	1	0	0	Negative
chr11	51941746	51944246	+	Ppp2ca	NM_019411	HCP	K4	K4	0	0	0	Negative
chr11	52074931	52077431	+	Skp1a	NM_011543	HCP	K4	K4	0	0	0	Negative
chr1	152081134	152083634	+	Pdc	NM_024458	LCP	None	None	0	0	0	Negative
chr11	52123994	52126494	-	Tcf7	NM_009331	HCP	K4	None	0	0	0	Negative
chr1	152153273	152155773	-	BC003331	NM_145511,NM_001077237	HCP	K4	K4	0	0	0	Negative
chr1	152154570	152157070	+	Tpr	NM_133780	HCP	K4	K4	0	0	0	Negative
chr11	52204037	52206537	+	Vdac1	NM_011694	HCP	K4	K4	0	0	0	Negative
chr11	52239350	52241850	+	9530068E07Rik	NM_153117	HCP	K4	K4	0	0	0	Negative
chr11	52607628	52610128	+	Fstl4	NM_177059	HCP	K4+K27	K27	1	1	1	Positive
chr1	152753653	152756153	-	EG545370	NM_001024720	HCP	K4	K4	0	0	0	Negative
chr1	153106215	153108715	+	Ivns1abp	NM_001039512,NM_054102,NM_001039511	HCP	K4	K4	0	0	0	Negative
chr11	53141902	53144402	-	Hspa4	NM_008300	HCP	K4	K4	0	0	0	Negative
chr11	53167611	53170111	+	Zcchc10	NM_026479	HCP	K4	K4	0	0	0	Negative
chr1	153188599	153191099	-	1200016B10Rik	NM_025819	HCP	K4	K4	0	0	0	Negative
chr1	153190365	153192865	+	1190005F20Rik	NM_026876	HCP	K4	K4	0	0	0	Negative
chr11	53193755	53196255	+	Aff4	NM_033565	HCP	K4	K4	0	0	0	Negative
chr1	153261041	153263541	-	Rnf2	NM_011277	HCP	K4	K4	0	0	0	Negative
chr11	53264559	53267059	-	Leap2	NM_153069	LCP	None	None	0	0	0	Negative
chr11	53272237	53274737	-	Uqcrq	NM_025352	HCP	K4	K4	0	0	0	Negative
chr11	53276300	53278800	+	Gdf9	NM_008110	LCP	None	None	0	0	0	Negative
chr11	53300127	53302627	+	Shroom1	NM_027917	HCP	K4+K27	None	1	1	1	Positive
chr11	53321618	53324118	-	Ankrd43	NM_183173	HCP	K4+K27	None	1	1	1	Positive
chr1	153333251	153335751	+	Niban	NM_022018	HCP	K4	None	0	0	0	Negative
chr11	53362722	53365222	+	Sept8	NM_033144	HCP	K4+K27	K4	0	1	0	Unclassified
chr11	53410301	53412801	+	Kif3a	NM_008443	HCP	K4	K4	0	0	0	Negative
chr11	5342850	5345350	-	Znrf3	NM_001080924	HCP	K4	K4	0	0	0	Negative
chr11	53460088	53462588	-	Il4	NM_021283	ICP	None	None	0	0	0	Negative
chr11	53476125	53478625	-	Il13	NM_008355	LCP	None	None	0	0	0	Negative
chr1	153517091	153519591	+	Edem3	NM_001039644	HCP	K4	K4	0	0	0	Negative
chr11	53548720	53551220	-	Rad50	NM_009012	HCP	K4	K4	0	0	0	Negative
chr11	53563716	53566216	+	Il5	NM_010558	ICP	None	None	0	0	0	Negative
chr11	53613000	53615500	+	Irf1	NM_008390	HCP	K4	K4	0	0	0	Negative
chr11	53733083	53735583	-	Slc22a5	NM_011396	HCP	K4	None	0	0	0	Negative
chr11	53821450	53823950	-	Slc22a21	NM_019723	HCP	K4+K27	K4	1	0	0	Unclassified
chr1	153850317	153852817	-	1700025G04Rik	NM_197990	HCP	K4+K27	K4	1	0	0	Unclassified
chr11	53869513	53872013	-	Slc22a4	NM_019687	HCP	K4+K27	None	1	1	0	Negative
chr11	53910391	53912891	-	Pdlim4	NM_019417	HCP	K4+K27	None	0	0	0	Negative
chr11	53944438	53946938	+	P4ha2	NM_011031	HCP	K4+K27	K27	1	0	1	Positive
chr11	54091322	54093822	-	Csf2	NM_009969	LCP	None	None	0	0	0	Negative
chr11	54108702	54111202	-	Il3	NM_010556	LCP	None	None	0	0	0	Negative
chr1	154146900	154149400	-	5730449L18Rik	NM_025677	HCP	K4	K4	0	0	0	Negative
chr11	54146999	54149499	+	Acsl6	NM_001033598,NM_001033597,NM_144823	HCP	K4	K4	0	0	0	Negative
chr11	54157825	54160325	+	Acsl6	NM_001033599	LCP	None	None	0	0	0	Negative
chr1	154161638	154164138	+	Glt25d2	NM_177756	HCP	K4+K27	K4	1	1	1	Positive
chr11	5420469	5422969	+	Xbp1	NM_013842	HCP	K4	K4	0	0	0	Negative
chr11	54281111	54283611	+	Fnip1	NM_173753	HCP	K4	K4	0	0	0	Negative
chr11	54365769	54368269	+	Rapgef6	NM_175258	HCP	K4	K4	0	0	0	Negative
chr1	154385329	154387829	-	Rgl1	NM_016846	HCP	K4+K27	K4	1	1	0	Unclassified
chr11	5440158	5442658	-	Ccdc117	NM_134033	HCP	K4	K4	0	0	0	Negative
chr1	154512268	154514768	+	Apobec4	NM_001081197	ICP	None	None	0	0	1	Positive
chr1	154528370	154530870	+	Arpc5	NM_026369	HCP	K4	K4	0	0	0	Negative
chr1	154569607	154572107	+	Ncf2	NM_010877	ICP	None	None	0	0	0	Negative
chr11	54629059	54631559	-	Cdc42se2	NM_178626	HCP	K4	K4	0	0	0	Negative
chr1	154662840	154665340	-	Smg7	NM_001005507	HCP	K4	K4	0	0	0	Negative
chr11	5469186	5471686	+	Ankrd36	NM_023816	ICP	None	None	0	0	0	Negative
chr11	54702339	54704839	-	Lyrm7	NM_029327	HCP	K4	K4	0	0	0	Negative
chr11	54709360	54711860	+	Hint1	NM_008248	HCP	K4	K4	0	0	0	Negative
chr1	154716818	154719318	+	Nmnat2	NM_175460	HCP	K4+K27	K4+K27	1	1	1	Positive
chr11	54745872	54748372	+	Gpx3	NM_008161	HCP	K4	None	0	0	0	Negative
chr11	54804335	54806835	-	Tnip1	NM_021327	LCP	None	None	0	0	0	Negative
chr11	54874837	54877337	-	Anxa6	NM_013472	HCP	K4	K4	0	0	0	Negative
chr11	54919554	54922054	-	Ccdc69	NM_177471	HCP	K4	None	0	0	0	Negative
chr11	54941039	54943539	+	Gm2a	NM_010299	HCP	K4	K4	0	0	0	Negative
chr1	154946665	154949165	-	Lamc2	NM_008485	HCP	K4+K27	None	0	0	0	Negative
chr11	54993129	54995629	-	Slc36a3	NM_172258	LCP	None	None	0	0	0	Negative
chr11	55026500	55029000	-	Slc36a2	NM_153170	LCP	None	None	0	0	0	Unclassified
chr11	55047292	55049792	+	Slc36a1	NM_153139	HCP	K4+K27	K4	0	0	0	Negative
chr1	155093004	155095504	-	Lamc1	NM_010683	HCP	K4	K4	0	0	0	Negative
chr11	55153680	55156180	-	Fat2	NM_001029988	ICP	None	None	0	0	0	Negative
chr1	155186926	155189426	+	1700012A16Rik	NM_001033162	HCP	K4+K27	None	0	0	1	Positive
chr1	155247826	155250326	-	Dhx9	NM_007842	HCP	K4	K4	0	0	0	Negative
chr11	55261289	55263789	-	Sparc	NM_009242	ICP	K4	K4	0	0	0	Negative
chr11	55302561	55305061	-	Atox1	NM_009720	HCP	K4	K4	0	0	0	Negative
chr1	155309932	155312432	-	Npl	NM_028749	HCP	K4	None	0	0	0	Negative
chr11	55312674	55315174	+	G3bp	NM_013716	HCP	K4	K4	0	0	0	Unclassified
chr1	155414754	155417254	+	Rgs8	NM_026380	ICP	K4+K27	K27	1	0	0	Negative
chr11	55449213	55451713	-	Glra1	NM_020492	HCP	None	None	0	0	0	Negative
chr1	155502090	155504590	+	Rgs16	NM_011267	HCP	K4	None	0	0	0	Negative
chr1	155514647	155517147	+	Rnasel	NM_011882	ICP	None	None	0	0	0	Negative
chr1	155611413	155613913	-	5830403L16Rik	NM_178243	ICP	None	None	0	0	0	Negative
chr1	155636062	155638562	+	EG433365	NM_001008426	ICP	None	None	0	0	0	Negative
chr1	155653509	155656009	+	Teddm1	NM_178244	LCP	None	None	0	0	0	Negative
chr1	155661662	155664162	+	Glul	NM_008131	HCP	K4	K4	0	0	0	Negative
chr11	55882410	55884910	-	Nmur2	NM_153079	ICP	None	None	0	0	0	Negative
chr11	5605702	5608202	-	Mrps24	NM_026080	HCP	K4	K4	0	0	0	Unclassified
chr11	5639179	5641679	-	2010005J08Rik	NM_178623	HCP	K4	K4	0	0	0	Negative
chr1	156486138	156488638	-	Cacna1e	NM_009782	HCP	K27	None	1	1	1	Positive
chr11	5660379	5662879	-	2010005J08Rik	NM_001077661	HCP	K4	K4	0	0	0	Negative
chr11	56854878	56857378	+	Gria1	NM_008165	ICP	None	None	0	0	0	Negative
chr1	156859854	156862354	-	Ier5	NM_010500	HCP	K4+K27	K4	1	1	1	Positive
chr11	5688032	5690532	+	Dbnl	NM_013810	HCP	K4	K4	0	0	0	Negative
chr1	156907001	156909501	-	Mr1	NM_008209	LCP	None	None	0	0	0	Negative
chr1	156920420	156922920	+	Stx6	NM_021433	HCP	K4	K4	0	0	0	Negative
chr11	5701736	5704236	-	Pgam2	NM_018870	ICP	K4	None	0	0	0	Negative
chr1	157177662	157180162	-	Xpr1	NM_011273	HCP	K4	K4	0	0	0	Negative
chr1	157319839	157322339	+	Acbd6	NM_028250	HCP	K4	K4	0	0	0	Negative
chr11	57332810	57335310	-	1810073G14Rik	NM_026342	HCP	K4	K4	0	0	0	Negative
chr11	57334359	57336859	+	Mfap3	NM_145426,NM_180599	HCP	K4	K4	0	0	0	Negative
chr11	5735763	5738263	-	Polm	NM_017401	HCP	K4	K4	0	0	0	Negative
chr11	57461136	57463636	+	Galnt10	NM_134189	HCP	K4	K4	0	0	0	Negative
chr1	157485179	157487679	-	Lhx4	NM_010712	LCP	None	None	0	0	0	Negative
chr1	157573117	157575617	-	Qscn6	NM_023268,NM_001024945	HCP	K4+K27	K4	1	0	0	Negative
chr11	5761449	5763949	+	Aebp1	NM_009636	HCP	K4+K27	None	1	1	1	Positive
chr11	57617331	57619831	+	Sap30l	NM_001081168	HCP	K4	K4	0	0	0	Negative
chr11	57646342	57648842	-	Hand1	NM_008213	HCP	K4+K27	None	1	1	1	Positive
chr11	5776220	5778720	-	Pold2	NM_008894	HCP	K4	K4	0	0	0	Negative
chr1	157796513	157799013	-	Tor1aip1	NM_144791	HCP	K4	K4	0	0	0	Negative
chr1	157802634	157805134	+	Ifrg15	NM_022329	ICP	K4	K4	0	0	0	Unclassified
chr1	157813300	157815800	+	Tor1aip2	NM_172843	LCP	None	None	0	0	0	Negative
chr1	15790371	15792871	+	Terf1	NM_009352	HCP	K4	K4	0	0	0	Negative
chr11	57919847	57922347	+	Cnot8	NM_026949	HCP	K4	K4	0	0	0	Negative
chr11	5796785	5799285	-	Myl7	NM_022879	ICP	K4	None	0	0	0	Negative
chr11	57982668	57985168	-	Gemin5	NM_172558	HCP	K4	K4	0	0	0	Negative
chr11	57987355	57989855	+	Mrpl22	NM_175001	HCP	K4	K4	0	0	0	Negative
chr11	58015290	58017790	+	Iigp2,Igtp	NM_019440,NM_018738	ICP	K4	None	0	0	0	Negative
chr1	158039702	158042202	-	A230106N23Rik	NM_177838	HCP	K4+K27	None	1	1	1	Positive
chr11	58122763	58125263	+	Zfp692	NM_182996,NM_001040686	HCP	K4	K4	0	0	0	Unclassified
chr11	58137308	58139808	-	Zfp672	NM_178761	HCP	K4	K4	0	0	0	Negative
chr11	58146444	58148944	+	Sh3bp5l	NM_024480	HCP	K4	K4	0	0	0	Negative
chr1	158146911	158149411	+	Nphs2	NM_130456	HCP	K4+K27	None	1	1	1	Positive
chr11	58194751	58197251	+	2210415F13Rik	NM_027339	ICP	None	None	0	0	0	Negative
chr1	158234667	158237167	-	9430070O13Rik	NM_001033180	LCP	None	None	0	0	0	Negative
chr11	58236805	58239305	+	1810065E05Rik	NM_027239	ICP	None	None	0	0	0	Unclassified
chr11	58248253	58250753	+	OTTMUSG00000005737	NM_001045542	LCP	None	None	0	0	0	Negative
chr11	58267118	58269618	-	4930504O13Rik	NM_207527	ICP	None	None	0	0	0	Negative
chr11	58270142	58272642	-	Olfr30	NM_146878	ICP	None	None	0	0	0	Negative
chr11	58304948	58307448	-	Olfr332	NM_001011770	ICP	None	None	0	0	0	Negative
chr1	158309005	158311505	-	Soat1	NM_009230	HCP	K4	K4	0	0	0	Negative
chr11	58366432	58368932	-	Olfr328	NM_146502	ICP	None	None	0	0	0	Negative
chr1	158395225	158397725	+	Abl2	NM_009595	HCP	K4	K4	0	0	0	Negative
chr11	58396558	58399058	+	Olfr325	NM_207153	ICP	None	None	0	0	0	Negative
chr11	58413086	58415586	+	Olfr324	NM_001011743	ICP	None	None	0	0	0	Negative
chr11	58427665	58430165	-	2210407C18Rik	NM_144544	LCP	None	None	0	0	0	Negative
chr11	58440239	58442739	-	Olfr323	NM_146376	ICP	None	None	0	0	0	Negative
chr11	58456159	58458659	+	Trim58	NM_001039047	HCP	K4+K27	None	0	0	0	Negative
chr11	5847602	5850102	-	Gck	NM_010292	LCP	None	None	0	0	0	Negative
chr1	158508984	158511484	-	Tor3a	NM_023141	HCP	K4	K4	0	0	0	Negative
chr11	58517397	58519897	+	Olfr319	NM_146500	LCP	None	None	0	0	0	Negative
chr11	5855334	5857834	+	Ykt6	NM_019661	HCP	K4	K4	0	0	0	Negative
chr1	158553587	158556087	-	C530043G21Rik	NM_145413	HCP	K4	K4	0	0	0	Negative
chr11	58573361	58575861	+	Olfr316	NM_001011818	LCP	None	None	0	0	0	Negative
chr11	58593823	58596323	+	Olfr315	NM_146538	ICP	None	None	0	0	0	Negative
chr11	58601930	58604430	+	Olfr314	NM_001011760	ICP	None	None	0	0	0	Negative
chr1	158675199	158677699	+	Angptl1	NM_028333	ICP	None	None	0	0	0	Negative
chr11	58682934	58685434	+	2810021J22Rik	NM_172403	HCP	K4	None	0	0	0	Unclassified
chr11	58718420	58720920	-	Zfp39	NM_011758	HCP	K4	K4	0	0	0	Negative
chr11	58733751	58736251	+	Butr1	NM_138678	LCP	None	None	0	0	0	Negative
chr1	15875936	15878436	-	Gm106	NM_001033288	HCP	K4+K27	None	0	0	0	Negative
chr11	58764605	58767105	+	Hist3h2ba	NM_030082	HCP	K4	None	0	0	0	Negative
chr11	58768707	58771207	-	Hist3h2bb	NM_206882	HCP	K4	K4	0	0	0	Negative
chr11	58770379	58772879	+	Hist3h2a	NM_178218	HCP	K4	K4	0	0	0	Negative
chr1	158774257	158776757	-	Ralgps2	NM_023884	HCP	K4	K4	0	0	0	Negative
chr11	58779475	58781975	+	Trim17	NM_031172	ICP	None	None	0	0	0	Negative
chr11	58793810	58796310	+	Trim11	NM_053168	HCP	K4	K4	0	0	0	Negative
chr11	58822805	58825305	-	Obscn	NM_001003914	LCP	None	None	0	0	0	Negative
chr1	158943322	158945822	-	1700057K13Rik	NM_028540	LCP	None	None	0	0	0	Negative
chr11	58977937	58980437	-	A230051G13Rik	NM_173785	HCP	K4	K4	0	0	0	Negative
chr11	58997214	58999714	-	Gja12	NM_175452,NM_080454	LCP	None	None	0	0	0	Negative
chr11	59006011	59008511	-	Guk1	NM_008193	HCP	K4	K4	0	0	0	Negative
chr11	59018211	59020711	+	Mrpl55	NM_026035	HCP	K4	K4	0	0	0	Negative
chr11	59024055	59026555	+	2310033P09Rik	NM_024210	HCP	K4	K4	0	0	0	Negative
chr11	59042382	59044882	-	Arf1	NM_007476	HCP	K4	K4	0	0	0	Negative
chr11	59104947	59107447	-	Wnt3a	NM_009522	HCP	K4+K27	K27	1	1	1	Positive
chr11	59122624	59125124	+	Wnt9a	NM_139298	HCP	K4+K27	K4+K27	1	0	1	Positive
chr11	59189848	59192348	-	Gm249	NM_001045521	ICP	None	None	0	0	0	Unclassified
chr1	159246615	159249115	-	Rasal2	NM_177644	HCP	K4	K4	0	0	0	Negative
chr11	59264151	59266651	-	1110031B06Rik	NM_144521	HCP	K4	K4	0	0	0	Negative
chr11	59265782	59268282	+	Jmjd4	NM_178659	HCP	K4	K4	0	0	0	Unclassified
chr11	59286669	59289169	-	BC050078	NM_178417	HCP	K4	K4	0	0	0	Negative
chr1	159294758	159297258	+	BC026585	NM_001033284	ICP	K4	None	0	0	0	Negative
chr11	59320107	59322607	-	Zkscan17	NM_172941	HCP	K4	K4	0	0	0	Negative
chr1	159342986	159345486	+	Lztr2	NM_033354	LCP	None	K4	0	0	0	Negative
chr11	59358380	59360880	+	Nlrp3	NM_145827	ICP	None	None	0	0	0	Negative
chr11	59385933	59388433	-	Olfr222	NM_001011789	ICP	None	None	0	0	0	Negative
chr11	59404282	59406782	-	Olfr223	NM_146429	ICP	None	None	0	0	0	Negative
chr11	59428660	59431160	+	Olfr225	NM_001011740	ICP	None	None	0	0	0	Negative
chr11	59478275	59480775	+	AA536749	NM_201245,NM_012027	HCP	K4	K4	0	0	0	Negative
chr11	59601852	59604352	-	4933433K01Rik	NM_183139	HCP	K4	None	0	0	0	Negative
chr11	59623968	59626468	-	Flcn	NM_146018	HCP	K4	K4	0	0	0	Negative
chr11	5963751	5966251	-	Camk2b	NM_007595	HCP	K4+K27	K4	1	1	0	Unclassified
chr11	59653962	59656462	-	Cops3	NM_011991	HCP	K4	K4	0	0	0	Negative
chr11	59663767	59666267	+	Nt5m	NM_134029	HCP	K4	K4	0	0	0	Negative
chr11	59763908	59766408	+	Med9	NM_138675	HCP	K4	K4	0	0	0	Negative
chr11	59779130	59781630	-	Rasd1	NM_009026	HCP	K4+K27	None	1	0	0	Negative
chr11	59851034	59853534	-	Pemt	NM_008819	LCP	None	None	0	0	0	Negative
chr11	59920707	59923207	+	Rai1	NM_009021	HCP	K4	K4	0	0	1	Positive
chr11	59955776	59958276	+	Rai1	NM_001037764	HCP	K4	None	0	0	0	Negative
chr11	60034799	60037299	-	Srebf1	NM_011480	HCP	K4	K4	0	0	0	Negative
chr11	60167100	60169600	-	Tom1l2	NM_153080,NM_001039092,NM_001039093	HCP	K4	K4	0	0	0	Negative
chr11	60169074	60171574	+	Lrrc48	NM_029044	ICP	K4	K4	0	0	0	Negative
chr1	160191003	160193503	-	6430517E21Rik	NM_207583	HCP	K4+K27	K4	1	1	0	Negative
chr1	160198532	160201032	+	Astn1	NM_007495	HCP	K4+K27	K4	0	0	0	Negative
chr11	60231200	60233700	-	Atpaf2	NM_145427	HCP	K4	K4	0	0	0	Negative
chr11	60232997	60235497	+	4933439F18Rik	NM_025757	HCP	K4	K4	0	0	0	Negative
chr11	60270311	60272811	+	Drg2	NM_021354	HCP	K4	K4	0	0	0	Negative
chr11	60285033	60287533	+	Myo15	NM_010862,NM_182698	ICP	None	None	0	0	0	Negative
chr11	60353672	60356172	+	Alkbh5	NM_172943	HCP	K4	K4	0	0	0	Negative
chr11	60515534	60518034	+	Llgl1	NM_008502	HCP	K4	K4	0	0	0	Negative
chr11	60541416	60543916	-	Flii	NM_022009	HCP	K4	K4	0	0	0	Negative
chr11	60544092	60546592	+	Smcr7	NM_001009927	HCP	K4	K4	0	0	0	Negative
chr11	60591560	60594060	-	Top3a	NM_009410	HCP	K4	K4	0	0	0	Negative
chr11	60593236	60595736	+	Smcr8	NM_175491	HCP	K4	K4	0	0	0	Negative
chr11	60625460	60627960	-	Shmt1	NM_009171	HCP	K4	K4	0	0	0	Negative
chr11	60646381	60648881	+	Dhrs7b	NM_145428	HCP	K4	K4	0	0	0	Negative
chr11	60693227	60695727	-	Tmem11	NM_173453	HCP	K4	K4	0	0	0	Unclassified
chr11	60727985	60730485	-	Gtlf3b	NM_025294	HCP	K4	K4	0	0	0	Negative
chr11	60747751	60750251	+	Map2k3	NM_008928	HCP	K4	K4	0	0	0	Negative
chr1	16087619	16090119	-	Rpl7	NM_011291	HCP	K4	K4	0	0	0	Negative
chr11	60881498	60883998	+	Kcnj12	NM_010603	LCP	None	None	0	0	0	Negative
chr1	16090595	16093095	+	Rdh10	NM_133832	HCP	K4+K27	K4	0	0	0	Negative
chr11	60956529	60959029	+	Tnfrsf13b	NM_021349	LCP	None	None	0	0	0	Negative
chr11	6098165	6100665	-	Nudcd3	NM_173748	HCP	K4	K4	0	0	0	Negative
chr11	60989254	60991754	-	Usp22	NM_001004143	HCP	K4	K4	0	0	0	Negative
chr11	61024439	61026939	+	Aldh3a1	NM_007436	LCP	K27	None	0	0	0	Negative
chr1	161068502	161071002	+	Rfwd2	NM_011931	HCP	K4	K4	0	0	0	Negative
chr11	61081322	61083822	-	Aldh3a2	NM_007437	HCP	K4	K4	0	0	0	Negative
chr11	61157055	61159555	-	4933429E10Rik	NM_001033542	HCP	K4+K27	None	1	1	0	Unclassified
chr11	61192259	61194759	-	1300013J15Rik	NM_026183	HCP	K4+K27	None	0	1	0	Negative
chr11	61268081	61270581	-	Zfp179	NM_009548	ICP	None	None	0	0	0	Negative
chr11	6128126	6130626	-	Npc1l1	NM_207242	LCP	None	None	0	0	0	Unclassified
chr11	61301138	61303638	+	Mfap4	NM_029568	ICP	None	None	0	0	0	Negative
chr11	61308398	61310898	-	Mapk7	NM_011841	HCP	K4	K4	0	0	0	Negative
chr11	61320866	61323366	+	Eppb9	NM_013717	HCP	K4	K4	0	0	0	Negative
chr1	161359945	161362445	+	Tnr	NM_022312	ICP	None	None	0	1	0	Negative
chr11	61393846	61396346	-	Epn2	NM_010148	HCP	K4	K4	0	0	0	Negative
chr11	61469015	61471515	+	Grap	NM_027817	LCP	None	None	0	0	0	Negative
chr11	61500104	61502604	+	2310040C09Rik	NM_178618	HCP	K4+K27	None	0	0	0	Negative
chr11	61534994	61537494	-	Slc5a10	NM_001033227	LCP	None	None	0	0	0	Negative
chr11	61576257	61578757	-	Prpsap2	NM_144806	HCP	K4	K4	0	0	0	Negative
chr11	6165732	6168232	-	Ddx56	NM_026538	HCP	K4	K4	0	0	0	Negative
chr11	61668812	61671312	-	Ulk2	NM_013881	HCP	K4	K4	0	0	0	Negative
chr11	6172840	6175340	-	Tmed4	NM_134020	HCP	K4	K4	0	0	0	Negative
chr11	61744421	61746921	-	Akap10	NM_019921	HCP	K4	K4	0	0	0	Negative
chr11	61892791	61895291	+	Specc1	NM_001029936	HCP	K4	K4	0	0	0	Negative
chr11	6191099	6193599	+	Ogdh	NM_010956	HCP	K4	K4	0	0	0	Negative
chr1	161988219	161990719	-	Tnn	NM_177839	LCP	None	None	0	0	0	Negative
chr1	162031436	162033936	+	Mrps14	NM_025474	HCP	K4	K4	0	0	0	Negative
chr1	162047454	162049954	-	Cacybp	NM_009786	HCP	K4	K4	0	0	0	Negative
chr11	62064678	62067178	+	Adora2b	NM_007413	HCP	K4+K27	K4+K27	1	1	0	Unclassified
chr11	62097167	62099667	+	Ttc19	NM_029704,NM_028360	HCP	K4	K4	0	0	0	Negative
chr1	162186248	162188748	-	Rabgap1l	NM_001038621	ICP	None	K4	0	0	0	Negative
chr11	62271527	62274027	-	Ncor1	NM_011308	HCP	K4	K4	0	0	0	Negative
chr11	62274154	62276654	+	Pigl	NM_001039536	HCP	K4	K4	0	0	0	Negative
chr11	62367198	62369698	+	Ubb	NM_011664	HCP	K4	K4	0	0	0	Negative
chr11	62390180	62392680	+	Trpv2	NM_011706	ICP	K4	None	0	0	0	Negative
chr11	62462718	62465218	-	BC046404	NM_198861	HCP	K4	None	0	0	0	Negative
chr11	62543288	62545788	-	Zfp287	NM_133208	LCP	None	None	0	0	0	Negative
chr11	62603612	62606112	-	Zfp286	NM_138949	HCP	K4	K4	0	0	0	Negative
chr1	162627615	162630115	-	Rabgap1l	NM_013862	HCP	K4+K27	K4	0	0	0	Unclassified
chr11	62635947	62638447	+	Trim16	NM_053169	ICP	K4	K4	0	0	0	Negative
chr11	62662763	62665263	+	Fbxw10	NM_001033669	LCP	K4	None	0	0	0	Negative
chr11	62695184	62697684	+	Fam18b	NM_026210	HCP	K4	K4	0	0	0	Negative
chr1	162742646	162745146	+	Rc3h1	NM_001024952	HCP	K4	K4	0	0	0	Negative
chr11	62766887	62769387	+	Cdrt4	NM_025496	LCP	None	None	0	0	0	Negative
chr1	162823665	162826165	+	Serpinc1	NM_080844	ICP	None	None	0	0	0	Negative
chr1	162868936	162871436	-	Zbtb37	NM_173424	HCP	K4	K4	0	0	0	Negative
chr11	62877353	62879853	+	Tekt3	NM_027660	ICP	None	None	0	0	0	Negative
chr11	6288866	6291366	+	Zmiz2	NM_028601	HCP	K4	K4	0	0	0	Negative
chr1	162905309	162907809	-	Dars2	NM_172644	HCP	K4	K4	0	0	0	Negative
chr1	162907117	162909617	+	Cenpl	NM_027429	HCP	K4	K4	0	0	0	Negative
chr11	6294627	6297127	+	Zmiz2	NM_001005867	LCP	None	None	0	0	0	Negative
chr11	62947204	62949704	+	Pmp22	NM_008885	HCP	K4+K27	K4	1	1	0	Unclassified
chr1	162966156	162968656	-	Klhl20	NM_001039482	HCP	K4	K4	0	0	0	Negative
chr1	163085843	163088343	-	Prdx6	NM_007453	HCP	K4	K4	0	0	0	Negative
chr11	6315372	6317872	+	Ppia	NM_008907	HCP	K4	K4	0	0	0	Negative
chr1	163231634	163234134	+	Tnfsf4	NM_009452	ICP	None	None	0	0	0	Negative
chr1	163330831	163333331	+	Tnfsf18	NM_183391	ICP	None	None	0	0	0	Negative
chr1	16358609	16361109	-	Stau2	NM_025303	ICP	None	None	0	0	0	Negative
chr1	163623172	163625672	-	Fasl	NM_010177	ICP	None	None	0	0	0	Negative
chr11	63736479	63738979	-	Hs3st3b1	NM_018805	HCP	K4+K27	K4	1	1	1	Positive
chr11	6373920	6376420	-	Purb	NM_011221	HCP	K4	K4	0	0	0	Negative
chr1	163805364	163807864	+	Pigc	NM_001039045,NM_026078	HCP	K4	K4	0	0	0	Negative
chr11	63893609	63896109	-	Cox10	NM_178379	HCP	K4	K4	0	0	0	Negative
chr11	6418961	6421461	-	Myo1g	NM_178440	LCP	None	None	0	0	0	Negative
chr11	64251026	64253526	+	Hs3st3a1	NM_178870	HCP	K4+K27	None	1	1	1	Positive
chr1	164312705	164315205	-	Dnm3	NM_001038619	HCP	K4+K27	K4	1	0	0	Unclassified
chr1	164383020	164385520	-	5630401D24Rik	NM_144877	HCP	K4	K4	0	0	0	Unclassified
chr1	164407002	164409502	+	Vamp4	NM_016796	HCP	K4	K4	0	0	0	Unclassified
chr11	6446458	6448958	+	Ccm2	NM_146014	HCP	K4	K4	0	0	0	Negative
chr1	164475343	164477843	+	Myoc	NM_010865	ICP	None	None	0	0	0	Negative
chr1	164575231	164577731	-	Bat2d	NM_001081290	HCP	K4	K4	0	0	0	Negative
chr1	164647224	164649724	-	Fmo4	NM_144878	ICP	None	None	0	0	0	Negative
chr1	164701223	164703723	-	Fmo1	NM_010231	LCP	None	None	0	0	0	Negative
chr1	164733387	164735887	-	Fmo2	NM_018881	ICP	None	None	0	0	0	Negative
chr11	64794791	64797291	+	Elac2	NM_023479	HCP	K4	K4	0	0	0	Negative
chr1	164819166	164821666	-	Fmo3	NM_008030	LCP	None	None	0	0	0	Negative
chr11	64977156	64979656	-	AU040829	NM_175003	HCP	K4	K4+K27	0	0	0	Negative
chr11	6504057	6506557	-	AB182283	NM_001081652	HCP	K4	None	0	0	0	Negative
chr11	65084155	65086655	-	Myocd	NM_146386,NM_145136	HCP	K4	None	1	0	0	Negative
chr1	165148325	165150825	-	Prrx1	NM_011127,NM_001025570,NM_175686	HCP	K4+K27	K4	1	1	1	Positive
chr1	165238316	165240816	-	Scyl1bp1	NM_178883	HCP	K4	K4	0	0	0	Negative
chr11	6524026	6526526	-	Tbrg4	NM_134011	HCP	K4	K4	0	0	0	Negative
chr11	6536652	6539152	-	Wap	NM_011709	LCP	None	None	0	0	0	Negative
chr11	6558039	6560539	+	Ramp3	NM_019511	ICP	None	None	0	0	0	Unclassified
chr11	65602492	65604992	-	Map2k4	NM_009157	HCP	K4	K4	0	0	0	Negative
chr1	165615853	165618353	+	Kifap3	NM_010629	HCP	K4	K4	0	0	0	Negative
chr11	65622938	65625438	+	Zkscan6	NM_026107	HCP	K4	K4	0	0	0	Negative
chr1	165766238	165768738	+	Scyl3	NM_028776	HCP	K4	K4	0	0	0	Negative
chr1	165829456	165831956	-	BC055324	NM_201364	HCP	K4	K4	0	0	0	Negative
chr1	165831119	165833619	+	2810422O20Rik	NM_027279	HCP	K4	K4	0	0	0	Negative
chr1	165884408	165886908	+	Sele	NM_011345	ICP	None	None	0	0	0	Negative
chr1	165898278	165900778	+	Sell	NM_011346	LCP	None	None	0	0	0	Negative
chr1	165959876	165962376	+	Selp	NM_011347	LCP	None	None	0	0	0	Negative
chr1	165988033	165990533	+	F5	NM_007976	LCP	K4	None	0	0	0	Negative
chr1	16602500	16605000	-	Ube2w	NM_025773	HCP	K4	K4	0	0	0	Unclassified
chr1	166085229	166087729	+	Slc19a2	NM_054087	HCP	K4	K4	0	0	0	Negative
chr1	166111778	166114278	+	4930455F23Rik	NM_029115	HCP	K4	K4	0	0	0	Negative
chr1	166142159	166144659	-	Blzf1	NM_025505	ICP	K4	K4	0	0	0	Unclassified
chr1	166144074	166146574	+	Nme7	NM_178071,NM_138314	ICP	K4	K4	0	0	0	Negative
chr1	166293030	166295530	-	Atp1b1	NM_009721	HCP	K4	K4	0	0	0	Negative
chr11	66340321	66342821	-	Gm879	NM_001034874	HCP	K4+K27	K27	1	1	1	Positive
chr1	16640079	16642579	-	Tceb1	NM_026456	HCP	K4	K4	0	0	0	Negative
chr1	16649904	16652404	+	Tmem70	NM_027415,NM_026392	HCP	K4	K4	0	0	0	Negative
chr1	166632906	166635406	+	Dpt	NM_019759	LCP	None	None	0	0	0	Negative
chr11	66727685	66730185	+	A530088H08Rik	NM_178656	LCP	K4	None	0	0	0	Negative
chr1	16673169	16675669	+	Ly96	NM_016923	ICP	K4	K4	0	0	0	Negative
chr1	166770185	166772685	-	Xcl1	NM_008510	ICP	None	None	0	0	0	Negative
chr11	66840848	66843348	+	A730055C05Rik	NM_177392	HCP	K4	None	0	0	0	Unclassified
chr11	66866789	66869289	-	2310004I24Rik	NM_025510	HCP	K4	K4	0	0	0	Negative
chr11	66868364	66870864	+	Sco1	NM_001040026	HCP	K4	K4	0	0	0	Negative
chr11	66986914	66989414	+	Myh2	NM_001039545	ICP	None	None	0	0	0	Unclassified
chr1	166995448	166997948	-	Tbx19	NM_032005	ICP	None	None	0	0	0	Negative
chr11	67015808	67018308	+	Myh1	NM_030679	ICP	None	None	0	0	0	Negative
chr1	167028995	167031495	-	Sft2d2	NM_145512	HCP	K4	K4	0	0	0	Negative
chr11	67053723	67056223	+	Myh4	NM_010855	ICP	None	None	0	0	0	Negative
chr1	167071618	167074118	-	Tiprl	NM_145513	HCP	K4	K4	0	0	0	Negative
chr11	67092818	67095318	+	Myh8	NM_177369	ICP	None	None	0	0	1	Positive
chr1	167131940	167134440	+	Gpr161	NM_001081126	LCP	None	None	0	0	0	Unclassified
chr11	67142797	67145297	+	Myh13	NM_001081250	ICP	None	None	0	0	0	Negative
chr11	67243711	67246211	+	Gas7	NM_008088	ICP	None	None	0	0	0	Negative
[truncated: 15,761 more rows]
