# Supplementary material for: Genomewide Analysis of PRC1 and PRC2 Occupancy Identifies Two Classes of Bivalent Domains
Source: PLoS Genet. 2008 Oct 31;4(10):e1000242. doi: 10.1371/journal.pgen.1000242 (PMC2567431; doi:10.1371/journal.pgen.1000242)
Supplement: Table S3 — Chromatin states of analyzed promoters in hES cells (Microsoft Excel file). (2.81 MB XLS) [file pgen.1000242.s012.xls]

## Sheet: Transcription start sites
Chr	Start	End	Dir	Gene	RefSeq	CpG_class	ESC Promoterstate
chr10	100015997	100018497	-	LOXL4	NM_032211	HCP	K4
chr10	100162931	100165431	-	C10orf33	NM_032709	ICP	K4
chr10	100194694	100197194	-	HPS1	NM_182639,NM_000195	HCP	K4
chr10	100983609	100986109	-	HPSE2	NM_021828	HCP	K4+K27
chr10	101079522	101082022	+	CNNM1	NM_020348	HCP	K4+K27
chr10	101178336	101180836	-	GOT1	NM_002079	HCP	K4
chr10	101282179	101284679	+	NKX2-3	NM_145285	ICP	K4+K27
chr10	101368211	101370711	-	SLC25A28	NM_031212	HCP	K4
chr10	101408752	101411252	+	ENTPD7	NM_020354	HCP	K4
chr10	101479890	101482390	-	COX15	NM_078470,NM_004376	HCP	K4
chr10	101481447	101483947	+	CUTC	NM_015960	HCP	K4
chr10	101531992	101534492	+	ABCC2	NM_000392	LCP	None
chr10	101719871	101722371	-	DNMBP	NM_015221	LCP	None
chr10	101829632	101832132	-	CPN1	NM_001308	ICP	None
chr10	101933764	101936264	-	ERLIN1	NM_001100626,NM_006459	HCP	K4
chr10	101977334	101979834	-	CHUK	NM_001278	HCP	K4
chr10	102015427	102017927	-	CWF19L1	NM_018294	HCP	K4
chr10	102034266	102036766	-	BLOC1S2	NM_001001342,NM_173809	HCP	K4
chr10	102078233	102080733	-	PKD2L1	NM_016112	LCP	None
chr10	102096261	102098761	+	SCD	NM_005063	HCP	K4
chr10	102212301	102214801	+	WNT8B	NM_003393	LCP	None
chr10	102267585	102270085	-	SEC31B	NM_015490	HCP	K4
chr10	102277626	102280126	-	NDUFB8	NM_005004	HCP	K4
chr10	102285130	102287630	+	HIF1AN	NM_017902	HCP	K4
chr10	1023848	1026348	+	GTPBP4	NM_012341	HCP	K4
chr10	102494957	102497457	+	PAX2	NM_003990,NM_003989,NM_003987,NM_003988,NM_000278	HCP	K4+K27
chr10	102661815	102664315	+	C10orf6	NM_018121	HCP	K4
chr10	102721775	102724275	+	SEMA4G	NM_017893	LCP	None
chr10	102735262	102737762	-	MRPL43	NM_032112,NM_176793,NM_176794,NM_176792	HCP	K4
chr10	102736801	102739301	+	PEO1	NM_021830	HCP	K4
chr10	102746454	102748954	+	LZTS2	NM_032429	HCP	K4
chr10	102778869	102781369	-	PDZD7	NM_024895	ICP	K4
chr10	102780485	102782985	+	SFXN3	NM_030971	ICP	K4
chr10	102811087	102813587	+	KAZALD1	NM_030929	HCP	K4+K27
chr10	102878893	102881393	-	TD1	NM_001085398	HCP	K27
chr10	102879751	102882251	+	TLX1	NM_005521	HCP	K27
chr10	102976707	102979207	-	LBX1	NM_006562	HCP	K27
chr10	103103314	103105814	+	BTRC	NM_033637,NM_003939	HCP	K4
chr10	103335963	103338463	-	POLL	NM_013274	ICP	K4
chr10	103337578	103340078	+	RP11-529I10.4	NM_015448	ICP	K4
chr10	103442733	103445233	-	FBXW4	NM_022039	HCP	K4
chr10	103523817	103526317	-	FGF8	NM_033163,NM_033165,NM_006119,NM_033164	HCP	K4+K27
chr10	103531148	103533648	-	NPM3	NM_006993	HCP	K4
chr10	103566165	103568665	-	MGEA5	NM_012215	HCP	K4
chr10	103587601	103590101	-	KCNIP2	NM_173194	ICP	K4
chr10	103591667	103594167	-	KCNIP2	NM_173193,NM_173192,NM_173197,NM_173191,NM_014591,NM_173195	ICP	K4+K27
chr10	103803922	103806422	-	C10orf76	NM_024541	HCP	K4
chr10	103814636	103817136	+	HPS6	NM_024747	HCP	K4
chr10	103862692	103865192	-	LDB1	NM_003893	ICP	K4
chr10	103882276	103884776	+	PPRC1	NM_015062	HCP	K4
chr10	103901422	103903922	+	NOLC1	NM_004741	HCP	K4
chr10	103975632	103978132	+	ELOVL3	NM_152310	HCP	K4+K27
chr10	103989221	103991721	-	PITX3	NM_005029	HCP	K4+K27
chr10	103994798	103997298	+	GBF1	NM_004193	HCP	K4
chr10	104144155	104146655	+	NFKB2	NM_001077494,NM_002502,NM_001077493	HCP	K4
chr10	104166891	104169391	-	PSD	NM_002779	ICP	K4
chr10	104169078	104171578	+	FBXL15	NM_024326	HCP	K4
chr10	104180413	104182913	-	CUEDC2	NM_024040	HCP	K4
chr10	104199290	104201790	-	C10orf95	NM_024886	HCP	K4
chr10	104210659	104213159	+	TMEM180	NM_024789	HCP	K4
chr10	104250452	104252952	-	ACTR1A	NM_005736	HCP	K4
chr10	104253253	104255753	+	SUFU	NM_016169	HCP	K4
chr10	104393741	104396241	+	TRIM8	NM_030912	HCP	K4
chr10	104462180	104464680	-	ARL3	NM_004311	HCP	K4
chr10	104463787	104466287	+	SFXN2	NM_178858	ICP	K4
chr10	104493216	104495716	+	C10orf26	NM_001083913	ICP	K4
chr10	104525377	104527877	+	C10orf26	NM_017787	LCP	K4
chr10	104585280	104587780	-	CYP17A1	NM_000102	LCP	None
chr10	104603508	104606008	+	C10orf32	NM_144591	HCP	K4
chr10	104618699	104621199	+	AS3MT	NM_020682	HCP	K4
chr10	104667603	104670103	+	CNNM2	NM_017649,NM_199077,NM_199076	HCP	K4+K27
chr10	104941006	104943506	-	NT5C2	NM_012229	HCP	K4
chr10	105026409	105028909	+	INA	NM_032727	HCP	K4+K27
chr10	105098881	105101381	-	PCGF6	NM_032154,NM_001011663	HCP	K4
chr10	105117213	105119713	+	TAF5	NM_006951	HCP	K4
chr10	105144213	105146713	-	USMG5	NM_032747	HCP	K4
chr10	105145901	105148401	+	PDCD11	NM_014976	HCP	K4
chr10	105200065	105202565	-	FAM26B	NM_015916	ICP	K4
chr10	105206635	105209135	-	FAM26C	NM_001001412	ICP	None
chr10	105243537	105246037	+	NEURL	NM_004210	HCP	K4+K27
chr10	105603154	105605654	-	SH3PXD2A	NM_014631	HCP	K4+K27
chr10	105665956	105668456	-	OBFC1	NM_024928	HCP	K4
chr10	105716959	105719459	+	SLK	NM_014720	HCP	K4
chr10	105833628	105836128	-	COL17A1	NM_000494	LCP	None
chr10	105871361	105873861	+	C10orf78	NM_145247,NM_001002759	HCP	K4
chr10	1059799	1062299	-	IDI2	NM_033261	ICP	None
chr10	105980110	105982610	-	C10orf79	NM_025145	HCP	K4
chr10	106004167	106006667	+	GSTO1	NM_004832	HCP	K4
chr10	106018120	106020620	+	GSTO2	NM_183239	HCP	K4
chr10	106081653	106084153	-	KIAA1754	NM_033397	LCP	None
chr10	106103011	106105511	+	C10orf80	NM_001008723	HCP	K4+K27
chr10	106390348	106392848	+	SORCS3	NM_014978	HCP	K4+K27
chr10	1083061	1085561	-	IDI1	NM_004508	HCP	K4
chr10	108912282	108914782	-	SORCS1	NM_052918,NM_001013031	HCP	K4+K27
chr10	1092275	1094775	+	WDR37	NM_014023	HCP	K4
chr10	11086764	11089264	+	CUGBP2	NM_001025077	ICP	None
chr10	11099398	11101898	+	CUGBP2	NM_006561	HCP	K4
chr10	111671192	111673692	-	XPNPEP1	NM_020383	HCP	K4
chr10	111756538	111759038	+	ADD3	NM_019903,NM_016824,NM_001121	HCP	K4
chr10	111956852	111959352	+	MXI1	NM_130439	HCP	K4+K27
chr10	111959478	111961978	+	MXI1	NM_001008541	HCP	K4+K27
chr10	111975251	111977751	+	MXI1	NM_005962	HCP	K4
chr10	112052687	112055187	-	SMNDC1	NM_005871	HCP	K4
chr10	112247114	112249614	+	DUSP5	NM_004419	HCP	K4
chr10	112316938	112319438	+	SMC3	NM_005445	HCP	K4
chr10	11246498	11248998	+	CUGBP2	NM_001025076,NM_001083591	HCP	K4
chr10	112621085	112623585	+	PDCD4	NM_014456,NM_145341	HCP	K4
chr10	112713402	112715902	+	SHOC2	NM_007373	LCP	None
chr10	112826410	112828910	+	ADRA2A	NM_000681	HCP	K4+K27
chr10	113931508	113934008	-	GPAM	NM_020918	ICP	K4
chr10	114032982	114035482	+	TECTB	NM_058222	ICP	None
chr10	114124454	114126954	+	ACSL5	NM_203379,NM_016234,NM_203380	LCP	None
chr10	114194662	114197162	-	ZDHHC6	NM_022494	HCP	K4
chr10	114196245	114198745	+	VTI1A	NM_145206	HCP	K4
chr10	114699700	114702200	+	TCF7L2	NM_030756	HCP	K4
chr10	115302274	115304774	+	HABP2	NM_004132	ICP	K27
chr10	115411795	115414295	-	NRAP	NM_198060,NM_006175	ICP	None
chr10	115428792	115431292	+	CASP7	NM_033339,NM_001227,NM_033340,NM_033338	HCP	K4
chr10	115500702	115503202	+	C10orf81	NM_024889	LCP	None
chr10	115601597	115604097	-	DCLRE1A	NM_014881	ICP	K4
chr10	115603909	115606409	+	NHLRC2	NM_198514	HCP	K4
chr10	115793295	115795795	+	ADRB1	NM_000684	HCP	K4+K27
chr10	115922354	115924854	-	C10orf118	NM_018017	HCP	K4
chr10	115928518	115931018	+	TDRD1	NM_198795	HCP	None
chr10	115988507	115991007	+	VWA2	NM_198496	HCP	K4+K27
chr10	11612280	11614780	-	USP6NL	NM_001080491	LCP	None
chr10	116152505	116155005	-	AFAP1L2	NM_001001936,NM_032550	HCP	K4
chr10	116274675	116277175	-	ABLIM1	NM_006720	ICP	K4
chr10	116406048	116408548	-	ABLIM1	NM_002313	ICP	None
chr10	116432404	116434904	-	ABLIM1	NM_001003408,NM_001003407	ICP	None
chr10	116571272	116573772	+	KIAA1600	NM_020940	HCP	K4
chr10	116687441	116689941	+	TRUB1	NM_139169	HCP	K4
chr10	116842613	116845113	+	ATRNL1	NM_207303	HCP	K4+K27
chr10	118020375	118022875	-	GFRA1	NM_145793,NM_005264	HCP	K4+K27
chr10	118073429	118075929	+	C10orf96	NM_198515	ICP	K4
chr10	118176871	118179371	+	PNLIPRP3	NM_001011709	LCP	None
chr10	11823888	11826388	+	ECHDC3	NM_024693	HCP	K4
chr10	118294917	118297417	+	PNLIP	NM_000936	ICP	None
chr10	118339979	118342479	+	PNLIPRP1	NM_006229	LCP	None
chr10	118369954	118372454	+	PNLIPRP2	NM_005396	LCP	None
chr10	118417471	118419971	-	C10orf82	NM_144661	ICP	K4
chr10	118490075	118492575	-	HSPA12A	NM_025015	HCP	K4+K27
chr10	118752866	118755366	-	KIAA1598	NM_018330	HCP	K4
chr10	118885802	118888302	-	VAX1	NM_199131	HCP	K4+K27
chr10	118946489	118948989	+	KCNK18	NM_181840	LCP	None
chr10	118990205	118992705	+	SLC18A2	NM_003054	HCP	K4+K27
chr10	11904902	11907402	+	C10orf47	NM_153256	HCP	K4
chr10	119122927	119125427	-	PDZD8	NM_173791	HCP	K4
chr10	119291445	119293945	+	EMX2	NM_004098	HCP	K4+K27
chr10	119794104	119796604	-	RAB11FIP2	NM_014904	HCP	K4
chr10	120089808	120092308	-	C10orf84	NM_022063	HCP	K4
chr10	120343150	120345650	-	PRLHR	NM_004248	HCP	K4+K27
chr10	120502748	120505248	-	C10orf46	NM_153810	HCP	K4
chr10	120778717	120781217	+	NANOS1	NM_199461	HCP	K4
chr10	120828324	120830824	-	EIF3A	NM_003750	HCP	K4
chr10	120853109	120855609	+	FAM45B,FAM45A	NM_018472,NM_207009	HCP	K4
chr10	120913194	120915694	-	SFXN4	NM_213649	HCP	K4
chr10	120926335	120928835	-	PRDX3	NM_014098,NM_006793	HCP	K4
chr10	120956686	120959186	+	GRK5	NM_005308	HCP	K4+K27
chr10	12122921	12125421	-	UPF2	NM_015542,NM_080599	HCP	K4
chr10	121284035	121286535	-	RGS10	NM_002925	ICP	None
chr10	121290212	121292712	-	RGS10	NM_001005339	HCP	K4+K27
chr10	121344531	121347031	-	TIAL1	NM_001033925,NM_003252	HCP	K4
chr10	121400371	121402871	+	BAG3	NM_004281	HCP	K4
chr10	121475098	121477598	+	INPP5F	NM_014937	HCP	K4
chr10	12150439	12152939	+	DHTKD1	NM_018706	HCP	K4
chr10	121620384	121622884	-	C10orf119	NM_024834	HCP	K4
chr10	121641712	121644212	+	SEC23IP	NM_007190	HCP	K4
chr10	12211203	12213703	+	SEC61A2	NM_018144	HCP	K4
chr10	122205955	122208455	+	PPAPDC1A	NM_001030059	HCP	K4+K27
chr10	122600184	122602684	+	BRWD2	NM_018117	HCP	K4
chr10	12276149	12278649	-	NUDT5	NM_014142	HCP	K4
chr10	12277470	12279970	+	CDC123	NM_006023	HCP	K4
chr10	123345962	123348462	-	FGFR2	NM_000141,NM_022970	HCP	K4
chr10	123675536	123678036	-	ATE1	NM_001001976,NM_007041	HCP	K4
chr10	123722700	123725200	-	NSMCE4A	NM_017615	HCP	K4
chr10	123738178	123740678	+	TACC2	NM_206862,NM_206861	LCP	None
chr10	123912594	123915094	+	TACC2	NM_006997,NM_206860	HCP	K4
chr10	124020310	124022810	+	BTBD16	NM_144587	LCP	None
chr10	124123709	124126209	+	PLEKHA1	NM_001001974	HCP	K4
chr10	124141332	124143832	+	PLEKHA1	NM_021622	LCP	None
chr10	124203668	124206168	+	ARMS2	NM_001099667	ICP	None
chr10	124210546	124213046	+	HTRA1	NM_002775	HCP	K4+K27
chr10	124309670	124312170	+	DMBT1	NM_017579,NM_004406,NM_007329	LCP	None
chr10	12431088	12433588	+	CAMK1D	NM_020397,NM_153498	HCP	K4+K27
chr10	124447328	124449828	-	C10orf120	NM_001010912	ICP	None
chr10	124593681	124596181	-	CUZD1	NM_022034	ICP	None
chr10	124627147	124629647	-	FAM24B	NM_152644	HCP	K4
chr10	124659706	124662206	+	FAM24A	NM_001029888	LCP	None
chr10	124701909	124704409	-	C10orf88	NM_024942	HCP	K4
chr10	124729045	124731545	+	PSTK	NM_153336	HCP	K4
chr10	124756301	124758801	-	IKZF5	NM_022466	HCP	K4
chr10	124757918	124760418	+	ACADSB	NM_001609	HCP	K4+K27
chr10	124897127	124899627	+	HMX2	NM_005519	HCP	K4+K27
chr10	124903359	124905859	+	BUB3	NM_001007793,NM_004725	HCP	K4
chr10	125415360	125417860	+	GPR26	NM_153442	HCP	K4+K27
chr10	125639490	125641990	-	CPXM2	NM_198148	HCP	K4
chr10	125794231	125796731	-	GALNAC4S-6ST	NM_015892	ICP	None
chr10	126095450	126097950	-	OAT	NM_000274	HCP	K4
chr10	126139901	126142401	+	LHPP	NM_022126	HCP	K4
chr10	126420920	126423420	-	FAM53B	NM_014661	HCP	K4
chr10	126468429	126470929	-	LOC399818	NM_212554	HCP	K4
chr10	126479843	126482343	+	KIAA0157	NM_032182	HCP	K4
chr10	126620181	126622681	+	ZRANB1	NM_017580	ICP	None
chr10	126704443	126706943	-	CTBP2	NM_022802	ICP	None
chr10	126837353	126839853	-	CTBP2	NM_001083914,NM_001329	HCP	K4
chr10	127397573	127400073	+	C10orf137	NM_015608	HCP	K4
chr10	127452380	127454880	-	MMP21	NM_147191	HCP	None
chr10	127499757	127502257	-	UROS	NM_000375	HCP	K4
chr10	127501604	127504104	+	BCCIP	NM_078468,NM_016567,NM_078469	HCP	K4
chr10	127557874	127560374	-	DHX32	NM_018180	ICP	None
chr10	127574597	127577097	+	FANK1	NM_145235	HCP	K4
chr10	128065055	128067555	-	ADAM12	NM_003474,NM_021641	HCP	K4
chr10	128103988	128106488	+	LOC728158	NM_001080846	ICP	None
chr10	128198000	128200500	-	C10orf90	NM_001004298	LCP	None
chr10	128583512	128586012	+	DOCK1	NM_001380	HCP	K4
chr10	128882412	128884912	-	FLJ45557	NM_001039762	HCP	K4
chr10	129237102	129239602	+	NPS	NM_001030013	ICP	None
chr10	129425444	129427944	+	FOXI2	NM_207426	HCP	K4+K27
chr10	129579201	129581701	-	CLRN3	NM_152311	LCP	None
chr10	129594814	129597314	+	PTPRE	NM_006504	HCP	K4
chr10	129735323	129737823	+	PTPRE	NM_130435	ICP	None
chr10	129812645	129815145	-	MKI67	NM_002417	HCP	K4
chr10	13081710	13084210	-	CCDC3	NM_031455	HCP	K4+K27
chr10	131154955	131157455	+	MGMT	NM_002412	HCP	K4
chr10	131650081	131652581	-	EBF3	NM_001005463	HCP	K4+K27
chr10	13181587	13184087	+	OPTN	NM_001008211,NM_001008213,NM_021980,NM_001008212	HCP	K4
chr10	131824152	131826652	+	GLRX3	NM_006541	HCP	K4
chr10	13243086	13245586	+	MCM10	NM_018518,NM_182751	HCP	K4
chr10	132997974	133000474	-	TCERG1L	NM_174937	HCP	K4
chr10	13314334	13316834	-	C10orf49	NM_145314	LCP	None
chr10	133597449	133599949	+	PPP2R2D	NM_018461,NM_001003656	ICP	None
chr10	133643425	133645925	-	BNIP3	NM_004052	HCP	K4
chr10	13379944	13382444	-	PHYH	NM_001037537,NM_006214	HCP	K4
chr10	133849893	133852393	+	DPYSL4	NM_006426	HCP	K4
chr10	133969467	133971967	-	STK32C	NM_173575	HCP	K4
chr10	133995193	133997693	+	LRRC27	NM_030626	HCP	K4
chr10	134060191	134062691	+	PWWP2	NM_138499,NM_001098637	HCP	K4
chr10	134108203	134110703	+	C10orf91	NM_173541	LCP	None
chr10	134200842	134203342	+	INPP5A	NM_005539	HCP	K4
chr10	13428286	13430786	-	SEPHS1	NM_012247	HCP	K4
chr10	134447527	134450027	-	NKX6-2	NM_177400	HCP	K27
chr10	134519226	134521726	-	C10orf92	NM_017609	ICP	None
chr10	134604054	134606554	-	C10orf93	NM_173572	HCP	K4
chr10	134750898	134753398	+	GPR123	NM_001083909	HCP	K4
chr10	134823460	134825960	+	KNDC1	NM_152643	HCP	K4
chr10	134893267	134895767	+	UTF1	NM_003577	HCP	K4
chr10	134900897	134903397	+	VENTX	NM_014468	ICP	K4
chr10	134938362	134940862	-	ADAM8	NM_001109	HCP	K4
chr10	134970634	134973134	-	TUBGCP2	NM_006659	HCP	K4
chr10	134971912	134974412	+	ZNF511	NM_145806	HCP	K4
chr10	134998401	135000901	-	DRD1IP	NM_015722	HCP	K27
chr10	135010400	135012900	+	PRAP1	NM_145202	LCP	None
chr10	135019519	135022019	-	C10orf125	NM_198472,NM_001098483	ICP	K4
chr10	135034898	135037398	-	ECHS1	NM_004092	HCP	None
chr10	135042230	135044730	+	PAOX	NM_207127,NM_152911,NM_207128	HCP	K4
chr10	135057110	135059610	+	MTG1	NM_138384	HCP	K4
chr10	135190356	135192856	+	CYP2E1	NM_000773	HCP	K4
chr10	135221588	135224088	-	SYCE1	NM_201564	LCP	None
chr10	13582982	13585482	-	C10orf30	NM_152751,NM_001100912	ICP	None
chr10	13668444	13670944	+	PRPF18	NM_003675	HCP	K4
chr10	14410872	14413372	-	FRMD4A	NM_018027	LCP	None
chr10	14854902	14857402	-	FAM107B	NM_031453	HCP	None
chr10	14917989	14920489	-	ARMETL1	NM_001029954	HCP	K4
chr10	14919766	14922266	+	HSPA14	NM_016299	HCP	K4
chr10	14960404	14962904	+	SUV39H2	NM_024670	HCP	K4
chr10	15034100	15036600	-	DCLRE1C	NM_001033855,NM_001033858,NM_001033857,NM_022487	HCP	K4
chr10	15047943	15050443	+	MEIG1	NM_001080836	ICP	None
chr10	15125458	15127958	+	OLAH	NM_001039702,NM_018324	LCP	None
chr10	15168781	15171281	-	ACBD7	NM_001039844	HCP	K4
chr10	15177324	15179824	-	C10orf111	NM_153244	HCP	K4
chr10	15178687	15181187	+	RPP38	NM_006414,NM_001097590,NM_183005	HCP	K4
chr10	15248701	15251201	-	NMT2	NM_004808	HCP	K4
chr10	15451064	15453564	-	C10orf38	NM_001010924	HCP	K4
chr10	1558324	1560824	+	C10orf109	NM_001098830	ICP	None
chr10	15799776	15802276	-	ITGA8	NM_003638	HCP	K4+K27
chr10	15940525	15943025	-	C10orf97	NM_024948	ICP	K4
chr10	16518472	16520972	+	PTER	NM_001001484,NM_030664	HCP	K4
chr10	16602010	16604510	-	C1QL3	NM_001010908	HCP	K4+K27
chr10	16897459	16899959	-	RSU1	NM_012425,NM_152724	HCP	K4
chr10	170142	172642	+	ZMYND11	NM_006624,NM_212479	HCP	K4
chr10	17209822	17212322	-	CUBN	NM_001081	LCP	None
chr10	17281687	17284187	-	TRDMT1	NM_176081,NM_004412,NM_176083	HCP	K4
chr10	17310803	17313303	+	VIM	NM_003380	HCP	K4
chr10	17534260	17536760	-	ST8SIA6	NM_001004470	HCP	K4
chr10	1767670	1770170	-	ADARB2	NM_018702	HCP	K4+K27
chr10	17697379	17699879	-	PTPLA	NM_014241	HCP	K4
chr10	17725629	17728129	+	STAM	NM_003473	ICP	K4
chr10	18280326	18282826	+	SLC39A12	NM_152725	LCP	None
chr10	18469192	18471692	+	CACNB2	NM_201593,NM_201596,NM_201597,NM_201571,NM_201572	HCP	K4
chr10	18589089	18591589	+	CACNB2	NM_000724	ICP	None
chr10	18669119	18671619	+	CACNB2	NM_201590	ICP	None
chr10	18729018	18731518	+	CACNB2	NM_201570	ICP	K4
chr10	18978556	18981056	-	NSUN6	NM_182543	HCP	K4
chr10	18987818	18990318	+	ARL5B	NM_178815	HCP	K4
chr10	20144877	20147377	+	PLXDC2	NM_032812	HCP	K4
chr10	21224537	21227037	-	NEBL	NM_006393	LCP	None
chr10	21473433	21475933	-	C10orf113	NM_001010896	LCP	None
chr10	21501122	21503622	-	NEBL	NM_213569	HCP	K4
chr10	21824197	21826697	-	C10orf114	NM_001010911	HCP	K4
chr10	21852617	21855117	-	C10orf140	NM_207371	HCP	K4
chr10	21862843	21865343	+	MLLT10	NM_001009569,NM_004641	HCP	K4
chr10	22330656	22333156	-	DNAJC1	NM_022365	HCP	K4
chr10	22644804	22647304	+	COMMD3	NM_012071	HCP	K4+K27
chr10	22649645	22652145	+	BMI1	NM_005180	HCP	K4+K27
chr10	22673904	22676404	+	SPAG6	NM_012443,NM_172242	HCP	K4+K27
chr10	23041509	23044009	-	PIP4K2A	NM_005028	HCP	K4
chr10	23256465	23258965	+	ARMC3	NM_173081	HCP	K4
chr10	23423932	23426432	+	MSRB2	NM_012228	HCP	K4
chr10	23520965	23523465	+	PTF1A	NM_178161	HCP	K4+K27
chr10	23671778	23674278	-	C10orf67	NM_153714	HCP	K4
chr10	24023180	24025680	+	KIAA1217	NM_001098500	HCP	K4+K27
chr10	24537225	24539725	+	KIAA1217	NM_001098501,NM_019590	ICP	K4
chr10	25050550	25053050	-	ARHGAP21	NM_020824	HCP	K4+K27
chr10	25279539	25282039	-	PRTFDC1	NM_020200	HCP	K4
chr10	25343036	25345536	-	C10orf63	NM_145010	HCP	K4
chr10	25345013	25347513	+	THNSL1	NM_024838	HCP	K4
chr10	25503795	25506295	+	GPR158	NM_020752	HCP	K4+K27
chr10	26262507	26265007	+	MYO3A	NM_017433	HCP	K4
chr10	26545099	26547599	+	GAD2	NM_000818	HCP	K4+K27
chr10	26766771	26769271	+	APBB1IP	NM_019043	HCP	K4+K27
chr10	27026100	27028600	+	PDSS1	NM_014317	HCP	K4
chr10	27187965	27190465	-	ABI1	NM_001012752,NM_001012751,NM_005470,NM_001012750	HCP	K4
chr10	27427433	27429933	-	ANKRD26	NM_014915	HCP	K4
chr10	27481327	27483827	-	YME1L1	NM_014263,NM_139312	HCP	K4
chr10	27483797	27486297	+	MASTL	NM_032844	HCP	K4
chr10	27568416	27570916	-	ACBD5	NM_145698,NM_001042473	HCP	K4
chr10	27741227	27743727	-	PTCHD3	NM_001034842	ICP	None
chr10	27832754	27835254	+	RAB18	NM_021252	HCP	K4
chr10	28072753	28075253	-	MKX	NM_173576	HCP	K4+K27
chr10	28325983	28328483	-	ARMC4	NM_018076	HCP	K4
chr10	28609073	28611573	-	MPP7	NM_173496	LCP	None
chr10	28861694	28864194	+	WAC	NM_100264,NM_016628,NM_100486	HCP	K4
chr10	29005929	29008429	+	BAMBI	NM_012342	HCP	K4
chr10	29961907	29964407	-	SVIL	NM_021738	ICP	None
chr10	30062736	30065236	-	SVIL	NM_003174	HCP	K4+K27
chr10	30374806	30377306	-	KIAA1462	NM_020848	ICP	None
chr10	30676254	30678754	-	PAPD1	NM_018109	HCP	K4
chr10	30762371	30764871	+	MAP3K8	NM_005204	HCP	K4
chr10	3099251	3101751	+	PFKP	NM_002627	HCP	K4
chr10	31311361	31313861	-	ZNF438	NM_182755	LCP	None
chr10	31647647	31650147	+	ZEB1	NM_030751	HCP	K4
chr10	3203003	3205503	-	PITRM1	NM_014889	HCP	K4
chr10	32255776	32258276	-	ARHGAP12	NM_018287	HCP	K4
chr10	32383221	32385721	-	KIF5B	NM_004521	HCP	K4
chr10	32674119	32676619	-	EPC1	NM_025209	HCP	K4
chr10	32774546	32777046	+	CCDC7	NM_001026383,NM_145023	HCP	K4
chr10	32896156	32898656	+	C10orf68	NM_024688	ICP	None
chr10	33262492	33264992	-	ITGB1	NM_033666,NM_033667,NM_033669,NM_033668	ICP	None
chr10	33285016	33287516	-	ITGB1	NM_133376,NM_002211	HCP	K4
chr10	33661623	33664123	-	NRP1	NM_003873,NM_001024628,NM_001024629	HCP	K4
chr10	35141929	35144429	-	PARD3	NM_019619	HCP	K4
chr10	35417300	35419800	-	CUL2	NM_003591	HCP	K4
chr10	35455501	35458001	+	CREM	NM_183013,NM_183060,NM_182853,NM_001881,NM_181571,NM_182850	HCP	K4
chr10	35466215	35468715	+	CREM	NM_183012,NM_183011	ICP	None
chr10	35504029	35506529	+	CREM	NM_182769,NM_182770	ICP	None
chr10	35523990	35526490	+	CREM	NM_182725,NM_182718,NM_182722,NM_182724,NM_182723,NM_182717,NM_182720,NM_182721,NM_182719	ICP	K4
chr10	35575458	35577958	+	CCNY	NM_181698	ICP	None
chr10	35665460	35667960	+	CCNY	NM_145012	HCP	K4
chr10	35933843	35936343	+	CX40.1	NM_153368	ICP	None
chr10	35968368	35970868	-	FZD8	NM_031866	HCP	K4
chr10	3815455	3817955	-	KLF6	NM_001300	HCP	K4
chr10	38184492	38186992	-	ZNF248	NM_021045	HCP	None
chr10	38303459	38305959	-	ZNF25	NM_145011	HCP	K4
chr10	38339083	38341583	+	ZNF33A	NM_006974,NM_006954	HCP	K4
chr10	38422780	38425280	+	ZNF37A	NM_001007094,NM_003421	HCP	K4
chr10	42451998	42454498	-	ZNF33B	NM_006955	HCP	K4
chr10	42597764	42600264	+	BMS1	NM_014753	HCP	K4
chr10	42892022	42894522	+	RET	NM_020630,NM_020975	HCP	K4+K27
chr10	42953439	42955939	+	GALNACT-2	NM_018590	HCP	K4
chr10	43080373	43082873	-	RASGEF1A	NM_145313	HCP	K4
chr10	43186597	43189097	+	FXYD4	NM_173160	LCP	None
chr10	43210542	43213042	-	HNRPF	NM_001098207,NM_001098208	HCP	K4
chr10	43222251	43224751	-	HNRPF	NM_001098205,NM_001098206,NM_004966,NM_001098204	HCP	K4
chr10	43381913	43384413	-	ZNF239	NM_005674	LCP	None
chr10	43388071	43390571	-	ZNF239	NM_001099283,NM_001099282,NM_001099284	HCP	K4
chr10	43421380	43423880	+	ZNF485	NM_145312	HCP	K4
chr10	43462245	43464745	-	ZNF32	NM_006973,NM_001005368	HCP	K4
chr10	44198548	44201048	-	CXCL12	NM_000609,NM_001033886,NM_199168	HCP	K4+K27
chr10	44774724	44777224	+	RASSF4	NM_032023	HCP	K4
chr10	44792336	44794836	-	C10orf10	NM_007021	LCP	K4
chr10	44814342	44816842	-	C10orf25	NM_001039380	HCP	K4
chr10	44815427	44817927	+	ZNF22	NM_006963	HCP	K4
chr10	45129062	45131562	-	OR13A1	NM_001004297	LCP	None
chr10	45189134	45191634	+	ALOX5	NM_000698	HCP	K4+K27
chr10	45348825	45351325	-	MARCH8	NM_001002266	LCP	None
chr10	45408360	45410860	-	MARCH8	NM_001002265,NM_145021	HCP	K4
chr10	46388607	46391107	-	SYT15	NM_181519,NM_031912	ICP	K4+K27
chr10	46413051	46415551	+	GPRIN2	NM_014696	ICP	K4
chr10	46503039	46505539	+	PPYR1	NM_005972	ICP	K4+K27
chr10	47974594	47977094	+	ZNF488	NM_153034	ICP	K4
chr10	48008997	48011497	-	RBP3	NM_002900	ICP	None
chr10	48034859	48037359	-	GDF2	NM_016204	ICP	None
chr10	48057172	48059672	-	GDF10	NM_004962	HCP	K4+K27
chr10	4857901	4860401	+	AKR1CL2	NM_001040177	HCP	K4
chr10	49150723	49153223	-	FRMPD2	NM_152428,NM_001018071	LCP	None
chr10	49279192	49281692	+	MAPK8	NM_139046,NM_139049,NM_002750,NM_139047	ICP	None
chr10	49481144	49483644	-	ARHGAP22	NM_021226	HCP	K4+K27
chr10	49790283	49792783	-	LRRC18	NM_001006939	ICP	None
chr10	49991558	49994058	-	C10orf72	NM_001031746,NM_144984	HCP	K4
chr10	50064413	50066913	-	C10orf128	NM_001010863	LCP	None
chr10	50176692	50179192	+	C10orf71	NM_199459	ICP	None
chr10	50267913	50270413	-	DRGX	NM_001080520	ICP	None
chr10	50400332	50402832	-	PGBD3	NM_170753	LCP	None
chr10	50415078	50417578	-	ERCC6	NM_000124	HCP	K4
chr10	50487249	50489749	+	SLC18A3,CHAT	NM_003055,NM_020984	HCP	K4+K27
chr10	50490963	50493463	+	CHAT	NM_020986,NM_020549,NM_020985	ICP	K4+K27
chr10	50557189	50559689	+	C10orf53	NM_182554,NM_001042427	HCP	K4+K27
chr10	50638375	50640875	-	OGDHL	NM_018245	HCP	K4
chr10	51219058	51221558	+	MSMB	NM_002443,NM_138634	ICP	None
chr10	51241872	51244372	+	NCOA4	NM_005437	HCP	K4
chr10	5126067	5128567	+	AKR1C3	NM_003739	ICP	K4
chr10	51676319	51678819	-	ASAH2	NM_019893	LCP	None
chr10	52051743	52054243	-	SGMS1	NM_147156	HCP	K4
chr10	5215150	5217650	-	AKR1CL1	NM_001007536	LCP	None
chr10	5228297	5230797	+	AKR1C4	NM_001818	ICP	None
chr10	52313441	52315941	-	ACF	NM_014576,NM_138933,NM_138932	ICP	None
chr10	52420450	52422950	+	PRKG1	NM_001098512	HCP	K4+K27
chr10	52503739	52506239	+	PRKG1	NM_006258	HCP	K4+K27
chr10	53127361	53129861	-	CSTF2T	NM_015235	HCP	K4
chr10	53743546	53746046	+	DKK1	NM_012242	HCP	K4+K27
chr10	5396475	5398975	+	UCN3	NM_053049	ICP	None
chr10	54199466	54201966	-	MBL2	NM_000242	LCP	None
chr10	5434793	5437293	-	TUBAL3	NM_024803	LCP	None
chr10	5444017	5446517	+	NET1	NM_001047160	HCP	K4
chr10	5478045	5480545	+	NET1	NM_005863	ICP	K4
chr10	5529510	5532010	-	CALML5	NM_017422	HCP	None
chr10	5556423	5558923	+	CALML3	NM_005185	HCP	None
chr10	56229057	56231557	-	PCDH15	NM_033056	ICP	None
chr10	5746547	5749047	-	ASB13	NM_024701	HCP	K4
chr10	5766306	5768806	+	C10orf18	NM_017782	HCP	K4
chr10	57789040	57791540	-	ZWINT	NM_032997,NM_001005413,NM_007057	HCP	K4
chr10	5893379	5895879	-	GDI2	NM_001494	HCP	K4
chr10	5969352	5971852	-	ANKRD16	NM_001009941,NM_019046,NM_001009943,NM_001009942	HCP	K4
chr10	59695700	59698200	-	IPMK	NM_152230	HCP	K4
chr10	59698420	59700920	+	CISD1	NM_018464	HCP	K4
chr10	5971719	5974219	+	FBXO18	NM_178150	HCP	K4
chr10	5975854	5978354	+	FBXO18	NM_032807	LCP	None
chr10	59764244	59766744	+	UBE2D1	NM_003338	HCP	K4
chr10	59814681	59817181	+	TFAM	NM_003201	HCP	K4
chr10	59942409	59944909	+	BICC1	NM_001080512	HCP	K4+K27
chr10	6057845	6060345	-	IL15RA	NM_172200,NM_002189	HCP	K4
chr10	60605852	60608352	+	PHYHIPL	NM_032439	HCP	K4+K27
chr10	60790358	60792858	-	FAM13C1	NM_001001971,NM_198215	HCP	K4+K27
chr10	61163766	61166266	-	SLC16A9	NM_194298	LCP	None
chr10	61334314	61336814	-	CCDC6	NM_005436	HCP	K4
chr10	6142278	6144778	-	IL2RA	NM_000417	ICP	None
chr10	61568752	61571252	-	ANK3	NM_001149	ICP	K4
chr10	6170512	6173012	+	RBM17	NM_032905	HCP	K4
chr10	61817494	61819994	-	ANK3	NM_020987	LCP	None
chr10	62208578	62211078	+	CDC2	NM_001786,NM_033379	ICP	K4
chr10	62371995	62374495	-	RHOBTB1	NM_014836	HCP	K4
chr10	62428969	62431469	-	RHOBTB1	NM_198225,NM_001032380	HCP	K4
chr10	6284400	6286900	+	PFKFB3	NM_004566	HCP	K4
chr10	62881214	62883714	-	TMEM26	NM_178505	HCP	K4
chr10	63092224	63094724	+	C10orf107	NM_173554	HCP	K4
chr10	63330948	63333448	+	ARID5B	NM_032199	HCP	K4
chr10	63696472	63698972	-	PLEKHK1	NM_145307	HCP	K4
chr10	63803421	63805921	+	ZNF365	NM_199451,NM_199450,NM_014951	HCP	K4+K27
chr10	64234021	64236521	+	C10orf22	NM_032804	HCP	K4
chr10	64244133	64246633	-	EGR2	NM_000399	HCP	K4+K27
chr10	64562512	64565012	+	NRBF2	NM_030759	HCP	K4
chr10	64696988	64699488	-	JMJD1C	NM_004241	ICP	K4
chr10	64893728	64896228	-	JMJD1C	NM_032776	HCP	K4
chr10	64950628	64953128	+	REEP3	NM_001001330	HCP	K4
chr10	6660244	6662744	-	PRKCQ	NM_006257	HCP	K4
chr10	68355297	68357797	+	LRRTM3	NM_178011	ICP	K4+K27
chr10	69123933	69126433	-	CTNNA3	NM_013266	ICP	None
chr10	69265943	69268443	-	DNAJC12	NM_201262,NM_021800	LCP	None
chr10	69313932	69316432	+	SIRT1	NM_012238	HCP	K4
chr10	69503109	69505609	-	HERC4	NM_015601,NM_022079	HCP	K4
chr10	69538755	69541255	+	MYPN	NM_032578	LCP	None
chr10	69659861	69662361	-	ATOH7	NM_145178	HCP	K4
chr10	69760690	69763190	-	PBLD	NM_001033083,NM_022129	HCP	K4
chr10	69761384	69763884	+	HNRPH3	NM_021644,NM_012207	HCP	K4
chr10	69835004	69837504	-	RUFY2	NM_001042417,NM_017987	HCP	K4
chr10	69899885	69902385	-	DNA2L	NM_001080449	HCP	K4
chr10	69955590	69958090	-	SLC25A16	NM_152707	HCP	K4
chr10	69989622	69992122	+	CXXC6	NM_030625	HCP	K4
chr10	70150476	70152976	+	CCAR1	NM_018237	HCP	K4
chr10	70256886	70259386	+	STOX1	NM_152709	HCP	K4
chr10	70330539	70333039	+	DDX50	NM_024045	HCP	K4
chr10	70385397	70387897	+	DDX21	NM_004728	HCP	K4
chr10	70417998	70420498	+	KIAA1279	NM_015634	HCP	K4
chr10	70517333	70519833	+	SRGN	NM_002727	ICP	None
chr10	70553413	70555913	+	VPS26A	NM_004896,NM_001035260	HCP	K4
chr10	70609498	70611998	+	SUPV3L1	NM_003171	HCP	K4
chr10	70649564	70652064	+	HKDC1	NM_025130	ICP	None
chr10	70699261	70701761	+	HK1	NM_033500,NM_033497,NM_033498	LCP	None
chr10	70745075	70747575	+	HK1	NM_033496	LCP	K4
chr10	70748128	70750628	+	HK1	NM_000188	HCP	K4
chr10	70844085	70846585	-	TACR2	NM_001057	LCP	None
chr10	70880731	70883231	+	TSPAN15	NM_012339	HCP	K4+K27
chr10	71001128	71003628	-	NEUROG3	NM_020999	HCP	K4+K27
chr10	71059508	71062008	+	C10orf35	NM_145306	HCP	K4
chr10	71231149	71233649	+	COL13A1	NM_080801,NM_080812,NM_080809,NM_080806,NM_080810,NM_080811,NM_080800,NM_080798,NM_080808,NM_080813,NM_080799,NM_005203,NM_080802,NM_080805,NM_080804,NM_080815,NM_080803,NM_080807,NM_080814	HCP	K4+K27
chr10	71481862	71484362	+	H2AFY2	NM_018649	HCP	K4+K27
chr10	71560696	71563196	-	AIFM2	NM_032797	HCP	K4
chr10	71574502	71577002	-	TYSND1	NM_173555,NM_001040273	HCP	K4
chr10	71598272	71600772	-	SAR1A	NM_020150	HCP	K4
chr10	71661196	71663696	-	PPA1	NM_021129	HCP	K4
chr10	71694154	71696654	-	NPFFR1	NM_022146	LCP	None
chr10	71810065	71812565	-	LRRC20	NM_018239,NM_018205,NM_207119	HCP	K4
chr10	71833427	71835927	+	EIF4EBP2	NM_004096	HCP	K4
chr10	71869429	71871929	-	NODAL	NM_018055	HCP	K4
chr10	71908082	71910582	+	KIAA1274	NM_014431	HCP	K4
chr10	72030537	72033037	-	PRF1	NM_005041,NM_001083116	LCP	None
chr10	72102064	72104564	+	ADAMTS14	NM_080722,NM_139155	HCP	K4
chr10	72213163	72215663	-	C10orf27	NM_152710	ICP	None
chr10	72245221	72247721	+	SGPL1	NM_003901	HCP	K4
chr10	72316547	72319047	-	PCBD1	NM_000281	HCP	K4
chr10	723606	726106	-	DIP2C	NM_014974	HCP	K4
chr10	72641854	72644354	+	UNC5B	NM_170744	HCP	K4+K27
chr10	72748515	72751015	+	SLC29A3	NM_018344	HCP	K4
chr10	72826196	72828696	+	CDH23	NM_022124,NM_052836	HCP	K4+K27
chr10	73201343	73203843	-	C10orf54	NM_022153	HCP	K4+K27
chr10	73279088	73281588	-	PSAP	NM_001042465,NM_001042466,NM_002778	ICP	K4
chr10	73393625	73396125	+	CHST3	NM_004273	HCP	K4
chr10	73516773	73519273	-	SPOCK2	NM_014767	HCP	K4+K27
chr10	73643700	73646200	-	ASCC1	NM_015947	HCP	K4
chr10	73645311	73647811	+	C10orf104	NM_173473	HCP	K4
chr10	73703182	73705682	+	DDIT4	NM_019058	HCP	K4
chr10	73782875	73785375	-	DNAJB12	NM_001002762,NM_017626	HCP	K4
chr10	74053905	74056405	-	CBARA1	NM_006077	ICP	K4
chr10	74121394	74123894	+	CCDC109A	NM_138357	HCP	K4
chr10	74322844	74325344	+	OIT3	NM_152635	LCP	None
chr10	74382516	74385016	-	PLA2G12B	NM_032562	LCP	None
chr10	74524630	74527130	-	P4HA1	NM_000917,NM_001017962	HCP	K4
chr10	74539715	74542215	+	NUDT13	NM_015901	ICP	K4
chr10	74595823	74598323	-	ECD	NM_007265	HCP	K4
chr10	74675031	74677531	-	DNAJC9	NM_015190	HCP	K4
chr10	74680457	74682957	-	MRPS16	NM_016065	HCP	K4
chr10	74786618	74789118	-	TTC18	NM_145170	HCP	K4
chr10	74841809	74844309	-	ANXA7	NM_001156,NM_004034	HCP	K4
chr10	74861325	74863825	-	ZMYND17	NM_001024593	LCP	None
chr10	7491456	7493956	-	SFMBT2	NM_001029880	HCP	K4
chr10	74923760	74926260	-	PPP3CB	NM_021132	HCP	K4
chr10	75003439	75005939	-	USP54	NM_152586	LCP	None
chr10	75069521	75072021	-	MYOZ1	NM_021245	LCP	None
chr10	75078793	75081293	-	SYNPO2L	NM_024875	LCP	None
chr10	75173637	75176137	+	SEC24C	NM_198597,NM_004922	ICP	K4
chr10	75201554	75204054	+	FUT11	NM_173540	HCP	K4
chr10	75211333	75213833	+	CHCHD1	NM_203298	HCP	K4
chr10	75215110	75217610	+	KIAA0913	NM_015037	HCP	K4
chr10	75239348	75241848	-	NDST2	NM_003635	HCP	K4
chr10	75302345	75304845	-	CAMK2G	NM_172170,NM_001222,NM_172173,NM_172171,NM_172169	HCP	K4
chr10	75339994	75342494	-	C10orf55	NM_001001791	HCP	K4
chr10	75340395	75342895	+	PLAU	NM_002658	HCP	K4
chr10	75427377	75429877	+	VCL	NM_014000,NM_003373	HCP	K4
chr10	75578832	75581332	-	AP3M1	NM_012095,NM_207012	HCP	K4
chr10	75580470	75582970	+	ADK	NM_006721	HCP	K4
chr10	75605949	75608449	+	ADK	NM_001123	HCP	K4
chr10	76255884	76258384	+	MYST4	NM_012330	HCP	K4
chr10	76486278	76488778	-	DUPD1	NM_001003892	LCP	None
chr10	76527254	76529754	-	DUSP13	NM_016364	LCP	None
chr10	76536976	76539476	-	DUSP13	NM_001007271,NM_001007273,NM_001007272	LCP	None
chr10	76540972	76543472	+	SAMD8	NM_144660	HCP	K4
chr10	76640068	76642568	+	VDAC2	NM_003375	HCP	K4
chr10	76663776	76666276	-	COMTD1	NM_144589	HCP	K4
chr10	76829431	76831931	-	ZNF503	NM_032772	HCP	K4+K27
chr10	7699620	7702120	-	ITIH5	NM_032817	ICP	None
chr10	77212024	77214524	+	C10orf11	NM_032024	ICP	None
chr10	7746940	7749440	-	ITIH5	NM_030569,NM_001001851	HCP	K4+K27
chr10	7784741	7787241	+	ITIH2	NM_002216	LCP	None
chr10	7867950	7870450	-	KIN	NM_012311	HCP	K4
chr10	7869598	7872098	+	ATP5C1	NM_005174,NM_001001973	HCP	K4
chr10	7899972	7902472	+	TAF3	NM_031923	HCP	K4
chr10	79065583	79068083	-	KCNMA1	NM_001014797,NM_002247	HCP	K4+K27
chr10	79354354	79356854	-	DLG5	NM_004747	HCP	K4
chr10	79457265	79459765	-	POLR3A	NM_007055	HCP	K4
chr10	79463079	79465579	+	RPS24	NM_033022,NM_001026	HCP	K4
chr10	80591375	80593875	+	ZMIZ1	NM_020338	LCP	None
chr10	80776725	80779225	+	PPIF	NM_005729	HCP	K4
chr10	80873386	80875886	-	C10orf56	NM_153367	HCP	K4
chr10	8133453	8135953	-	FLJ45983	NM_207423	HCP	K4+K27
chr10	8136172	8138672	+	GATA3	NM_001002295,NM_002051	HCP	K4+K27
chr10	81696841	81699341	-	SFTPD	NM_003019	LCP	None
chr10	81827905	81830405	+	C10orf57	NM_025125	HCP	K4
chr10	81953308	81955808	-	ANXA11	NM_001157,NM_145869,NM_145868	HCP	K4
chr10	82037414	82039914	-	MAT1A	NM_000429	LCP	K4
chr10	82104480	82106980	-	DYDC1	NM_138812	HCP	K4
chr10	82106037	82108537	+	DYDC2	NM_032372	HCP	K4
chr10	82157721	82160221	+	C10orf58	NM_032333	HCP	K4
chr10	82203546	82206046	+	TSPAN14	NM_030927	HCP	K4
chr10	82287137	82289637	+	SH2D4B	NM_207372	LCP	None
chr10	83624576	83627076	+	NRG3	NM_001010848	HCP	K4+K27
chr10	85888664	85891164	+	GHITM	NM_014394	HCP	K4
chr10	85923033	85925533	+	C10orf99	NM_207373	LCP	None
chr10	85943996	85946496	+	PCDH21	NM_033100	HCP	K4+K27
chr10	85973264	85975764	-	LRIT2	NM_001017924	LCP	None
chr10	85989197	85991697	-	LRIT1	NM_015613	LCP	None
chr10	85994288	85996788	+	RGR	NM_002921,NM_001012720,NM_001012722	LCP	None
chr10	86077889	86080389	+	KIAA1128	NM_018999	HCP	K4
chr10	88114230	88116730	-	GRID1	NM_017551	HCP	K4+K27
chr10	88269521	88272021	-	WAPAL	NM_015045	HCP	K4
chr10	88403793	88406293	+	OPN4	NM_001030015,NM_033282	ICP	None
chr10	88417878	88420378	+	LDB3	NM_001080115,NM_001080114,NM_007078,NM_001080116	LCP	None
chr10	88505875	88508375	+	BMPR1A	NM_004329	HCP	K4
chr10	88705352	88707852	-	MMRN2	NM_024756	LCP	None
chr10	88707892	88710392	+	SNCG	NM_003087	ICP	None
chr10	88717667	88720167	+	C10orf116	NM_006829	ICP	K4
chr10	88719977	88722477	+	KIAA1975	NM_133447	HCP	K4
chr10	88842603	88845103	-	GLUD1	NM_005271	HCP	K4
chr10	88844432	88846932	+	FAM35A	NM_019054	HCP	K4
chr10	89254132	89256632	+	MINPP1	NM_004897	HCP	K4
chr10	89408955	89411455	+	PAPSS2	NM_004670,NM_001015880	HCP	K4
chr10	89565897	89568397	-	ATAD1	NM_032810	HCP	K4
chr10	89612674	89615174	+	PTEN	NM_000314	HCP	K4
chr10	90330969	90333469	-	C10orf59	NM_018363,NM_001031709	HCP	K4
chr10	90335998	90338498	+	LIPJ	NM_001010939	ICP	None
chr10	90413573	90416073	+	LIPF	NM_004190	ICP	None
chr10	90473780	90476280	+	LIPK	NM_001080518	LCP	None
chr10	90510642	90513142	+	LIPN	NM_001102469	LCP	None
chr10	90599712	90602212	-	ANKRD22	NM_144590	LCP	None
chr10	90629505	90632005	+	STAMBPL1	NM_020799	HCP	K4+K27
chr10	90700491	90702991	-	ACTA2	NM_001613	LCP	None
chr10	90739767	90742267	+	FAS	NM_152877,NM_152873,NM_152874,NM_152876,NM_000043,NM_152875,NM_152871,NM_152872	HCP	K4
chr10	90955051	90957551	-	CH25H	NM_003956	ICP	K4+K27
chr10	90999640	91002140	-	LIPA	NM_000235	ICP	K4
chr10	91051185	91053685	+	IFIT2	NM_001547	LCP	None
chr10	91077232	91079732	+	IFIT3	NM_001549	LCP	K4
chr10	91081782	91084282	+	IFIT3	NM_001031683	LCP	None
chr10	91127292	91129792	+	IFIT1L	NM_001010987	LCP	None
chr10	91141801	91144301	+	IFIT1	NM_001548	LCP	K4
chr10	91163918	91166418	+	IFIT5	NM_012420	HCP	K4+K27
chr10	91283293	91285793	-	SLC16A12	NM_213606	HCP	K4
chr10	91392149	91394649	-	PANK1	NM_148977,NM_138316,NM_148978	HCP	K4
chr10	91450846	91453346	+	MPHOSPH1	NM_016195	HCP	K4
chr10	919702	922202	-	LARP5	NM_015155	LCP	None
chr10	92605651	92608151	-	HTR7	NM_019859,NM_000872,NM_019860	HCP	K4+K27
chr10	92620754	92623254	+	RPP30	NM_006413	HCP	K4
chr10	92669012	92671512	-	ANKRD1	NM_014391	LCP	K27
chr10	92969848	92972348	+	PCGF5	NM_032373	HCP	K4+K27
chr10	93159580	93162080	+	HECTD2	NM_182765,NM_173497	HCP	K4
chr10	93380838	93383338	-	PPP1R3C	NM_005398	HCP	K4+K27
chr10	93547548	93550048	+	TNKS2	NM_025235	HCP	K4
chr10	93657220	93659720	-	FGFBP3	NM_152429	HCP	K4
chr10	93673215	93675715	+	BTAF1	NM_003972	HCP	K4
chr10	94038824	94041324	-	CPEB3	NM_014912	HCP	K4
chr10	94040399	94042899	+	MARCH5	NM_017824	HCP	K4
chr10	94321832	94324332	-	IDE	NM_004969	HCP	K4
chr10	94342470	94344970	+	KIF11	NM_004523	HCP	K4
chr10	94439160	94441660	+	HHEX	NM_002729	HCP	K4+K27
chr10	94583949	94586449	+	EXOC6	NM_001013848	ICP	None
chr10	94597721	94600221	+	EXOC6	NM_019053	HCP	K4+K27
chr10	94810510	94813010	+	CYP26C1	NM_183374	HCP	K4+K27
chr10	94822938	94825438	+	CYP26A1	NM_000783,NM_057157	HCP	K4+K27
chr10	95230029	95232529	-	FER1L3	NM_013451,NM_133337	ICP	K4+K27
chr10	95245898	95248398	+	CEP55	NM_018131	HCP	K4
chr10	95315911	95318411	+	GPR120	NM_181745	HCP	K4+K27
chr10	95348983	95351483	-	RBP4	NM_006744	HCP	K4+K27
chr10	95361834	95364334	+	PDE6C	NM_006204	LCP	None
chr10	95450319	95452819	-	C10orf4	NM_145246	HCP	K4
chr10	95507167	95509667	+	LGI1	NM_005097	ICP	K4
chr10	95643219	95645719	+	TMEM20	NM_153226	HCP	K4+K27
chr10	95743235	95745735	+	PLCE1	NM_016341	HCP	K4+K27
chr10	96110673	96113173	-	NOC3L	NM_022451	HCP	K4
chr10	96151675	96154175	+	TBC1D12	NM_015188	HCP	K4+K27
chr10	96295063	96297563	+	HELLS	NM_018063	HCP	K4
chr10	96432867	96435367	+	CYP2C18	NM_000772	LCP	None
chr10	96817244	96819744	-	CYP2C8	NM_000770	LCP	None
chr10	96943446	96945946	+	C10orf129	NM_207321	LCP	None
chr10	97038771	97041271	-	PDLIM1	NM_020992	HCP	K4
chr10	97188927	97191427	-	SORBS1	NM_001034957,NM_001034954,NM_001034956,NM_006434,NM_001034955	LCP	None
chr10	97309161	97311661	-	SORBS1	NM_015385,NM_024991	HCP	K4
chr10	97404557	97407057	-	ALDH18A1	NM_002860,NM_001017423	HCP	K4
chr10	97441890	97444390	-	TCTN3	NM_015631,NM_001013840	HCP	K4
chr10	97461025	97463525	+	ENTPD1	NM_001098175	ICP	None
chr10	97505015	97507515	+	ENTPD1	NM_001776	LCP	K4
chr10	97657154	97659654	+	C10orf131	NM_001098847	HCP	K4
chr10	97749372	97751872	+	C10orf130	NM_001001732	ICP	None
chr10	97792643	97795143	+	CCNJ	NM_019084	HCP	K4
chr10	97878961	97881461	+	ZNF518	NM_014803	HCP	K4
chr10	98019316	98021816	-	BLNK	NM_013314	LCP	None
chr10	98053574	98056074	+	DNTT	NM_004088,NM_001017520	LCP	None
chr10	98107082	98109582	-	TMEM10	NM_001040103,NM_033207,NM_001040102	LCP	None
chr10	98261658	98264158	-	TLL2	NM_012465	HCP	K4+K27
chr10	98334799	98337299	-	TM9SF3	NM_020123	HCP	K4
chr10	98468269	98470769	-	PIK3AP1	NM_152309	HCP	K4
chr10	98582226	98584726	+	LCOR	NM_032440	HCP	K4
chr10	98730530	98733030	+	C10orf12	NM_015652	LCP	None
chr10	98933653	98936153	-	SLIT1	NM_003061	HCP	K4+K27
chr10	99040403	99042903	-	ARHGAP19	NM_032900	HCP	K4
chr10	99068511	99071011	+	FRAT1	NM_005479	HCP	K4+K27
chr10	99082448	99084948	-	FRAT2	NM_012083	HCP	K4
chr10	99149055	99151555	-	RRP12	NM_015179	ICP	K4
chr10	99175516	99178016	+	PGAM1	NM_002629	HCP	K4
chr10	99193758	99196258	-	EXOSC1	NM_016046	HCP	K4
chr10	99195422	99197922	+	ZDHHC16	NM_198046,NM_198043,NM_032327,NM_198045,NM_198044	HCP	K4
chr10	99246155	99248655	-	MMS19	NM_022362	HCP	K4
chr10	99248257	99250757	+	UBTD1	NM_024954	HCP	K4+K27
chr10	99321745	99324245	+	ANKRD2	NM_020349	LCP	None
chr10	99333610	99336110	+	C10orf65	NM_138413	ICP	None
chr10	99338973	99341473	+	C10orf62	NM_001009997	LCP	None
chr10	99381618	99384118	-	C10orf83	NM_178832,NM_001098831	HCP	K4
chr10	99389932	99392432	+	PI4K2A	NM_018425	HCP	K4
chr10	99434960	99437460	-	AVPI1	NM_021732	HCP	K4
chr10	99486374	99488874	+	ZFYVE27	NM_144588,NM_001002262,NM_001002261	HCP	K4+K27
chr10	99519760	99522260	-	SFRP5	NM_003015	HCP	K4+K27
chr10	99599485	99601985	+	C10orf132	NM_001010917	HCP	K4
chr10	99778575	99781075	-	CRTAC1	NM_018058	HCP	K4+K27
chr10	99883870	99886370	+	C10orf28	NM_014472	HCP	K4
chr1	100001937	100004437	-	FRRS1	NM_001013660	ICP	K4
chr1	100088148	100090648	+	AGL	NM_000646,NM_000643,NM_000642,NM_000028,NM_000644	HCP	K4
chr1	100098853	100101353	+	AGL	NM_000645	LCP	None
chr1	10015129	10017629	+	UBE4B	NM_006048	HCP	K4
chr1	100207627	100210127	+	SLC35A3	NM_012243	HCP	K4
chr1	100275876	100278376	+	HIAT1	NM_033055	HCP	K4
chr1	100369099	100371599	-	SASS6	NM_194292	HCP	K4
chr1	100370806	100373306	+	CCDC76	NM_019083	HCP	K4
chr1	100414359	100416859	-	LRRC39	NM_144620	LCP	None
chr1	100485997	100488497	-	DBT	NM_001918	ICP	K4
chr1	100503850	100506350	+	RTCD1	NM_003729	HCP	K4
chr1	100590110	100592610	+	CDC14A	NM_033312,NM_003672,NM_033313	HCP	K4
chr1	100775815	100778315	+	GPR88	NM_022049	HCP	K4+K27
chr1	100957384	100959884	+	VCAM1	NM_080682,NM_001078	LCP	None
chr1	101131006	101133506	-	EXTL2	NM_001439,NM_001033025	HCP	K4
chr1	101133765	101136265	+	SLC30A7	NM_133496	HCP	K4
chr1	101261950	101264450	-	DPH5	NM_001077394,NM_015958,NM_001077395	HCP	K4
chr1	101474542	101477042	+	EDG1	NM_001400	HCP	K4+K27
chr1	10192917	10195417	+	KIF1B	NM_015074,NM_183416	HCP	K4
chr1	102233136	102235636	-	OLFM3	NM_058170	ICP	K4+K27
chr1	103344640	103347140	-	COL11A1	NM_080629,NM_080630,NM_001854	ICP	K4
chr1	10381171	10383671	+	PGD	NM_002631	HCP	K4
chr1	103840665	103843165	+	RNPC3	NM_017619	HCP	K4
chr1	103898344	103900844	+	AMY2B	NM_020978	ICP	None
chr1	1039332	1041832	-	C1orf159	NM_017891	HCP	K4
chr1	10412458	10414958	+	APITD1	NM_199295,NM_198544,NM_199294	HCP	K4
chr1	10432057	10434557	+	CORT	NM_001302	ICP	None
chr1	10453200	10455700	-	DFFA	NM_213566,NM_004401	HCP	K4
chr1	10457089	10459589	+	PEX14	NM_004565	ICP	K4
chr1	107400431	107402931	+	PRMT6	NM_018137	HCP	K4
chr1	107483767	107486267	+	NTNG1	NM_014917	HCP	K4
chr1	10777294	10779794	-	CASZ1	NM_017766,NM_001079843	HCP	K4+K27
chr1	108030649	108033149	-	VAV3	NM_001079874	ICP	None
chr1	108307068	108309568	-	VAV3	NM_006113	HCP	K4+K27
chr1	108534886	108537386	-	SLC25A24	NM_213651	ICP	None
chr1	108542497	108544997	-	SLC25A24	NM_013386	HCP	K4
chr1	108904121	108906621	+	FAM102B	NM_001010883	HCP	K4
chr1	109003469	109005969	-	C1orf59	NM_144584,NM_001102592	HCP	K4
chr1	109036160	109038660	+	PRPF38B	NM_018061	HCP	K4
chr1	109066055	109068555	+	FNDC7	NM_173532	LCP	None
chr1	109090307	109092807	+	STXBP3	NM_007269	HCP	K4
chr1	109199239	109201739	-	C1orf62	NM_152763	LCP	None
chr1	109220849	109223349	+	GPSM2	NM_013296	HCP	K4+K27
chr1	109305634	109308134	-	CLCC1	NM_001048210,NM_015127	HCP	K4
chr1	10944845	10947345	-	C1orf127	NM_173507	LCP	None
chr1	109557562	109560062	+	SARS	NM_006513	HCP	K4
chr1	109593663	109596163	+	CELSR2	NM_001408	HCP	K4+K27
chr1	109625294	109627794	-	PSRC1	NM_001032290,NM_001005290,NM_032636,NM_001032291	HCP	K4
chr1	109649186	109651686	-	MYBPHL	NM_001010985	LCP	None
chr1	109740086	109742586	-	SORT1	NM_002959	HCP	K4
chr1	109768560	109771060	-	PSMA5	NM_002790	HCP	K4
chr1	109810122	109812622	+	SYPL2	NM_001040709	HCP	K4+K27
chr1	109827583	109830083	+	ATXN7L2	NM_153340	HCP	K4
chr1	109837744	109840244	+	CYB561D1	NM_182580	ICP	K4
chr1	109851859	109854359	-	AMIGO1	NM_020703	HCP	K4+K27
chr1	109883516	109886016	+	GPR61	NM_031936	LCP	None
chr1	109892323	109894823	+	GNAI3	NM_006496	HCP	K4
chr1	10994765	10997265	+	TARDBP	NM_007375	HCP	K4
chr1	109955228	109957728	-	GNAT2	NM_005272	LCP	None
chr1	109963889	109966389	+	AMPD2	NM_004037,NM_139156	ICP	K4
chr1	109969071	109971571	+	AMPD2	NM_203404	ICP	None
chr1	109999725	110002225	+	GSTM4	NM_147148,NM_000850	HCP	K4
chr1	110011713	110014213	+	GSTM2	NM_000848	ICP	None
chr11	100367520	100370020	+	TMEM133	NM_032021	LCP	None
chr11	100504465	100506965	-	PGR	NM_000926	HCP	K4+K27
chr1	110082563	110085063	-	GSTM3	NM_000849	HCP	K4+K27
chr11	100957869	100960369	-	TRPC6	NM_004621	HCP	K4+K27
chr1	110106087	110108587	-	EPS8L3	NM_024526,NM_139053,NM_133181	ICP	None
chr11	101290455	101292955	+	KIAA1377	NM_020802	HCP	K4
chr11	101290463	101292963	-	ANGPTL5	NM_178127	HCP	K4
chr11	101422908	101425408	+	C11orf70	NM_032930	HCP	K4
chr11	101486040	101488540	+	YAP1	NM_006106	HCP	K4
chr11	101692903	101695403	+	BIRC3	NM_182962,NM_001165	HCP	K4+K27
chr11	101722675	101725175	+	BIRC2	NM_001166	HCP	K4
chr11	101826985	101829485	-	TMEM123	NM_052932	HCP	K4+K27
chr11	101904688	101907188	-	MMP7	NM_002423	LCP	None
chr11	101999273	102001773	-	MMP20	NM_004771	LCP	None
chr11	102079678	102082178	-	MMP27	NM_022122	ICP	None
chr11	102098868	102101368	-	MMP8	NM_002424	LCP	None
chr11	102154554	102157054	-	MMP10	NM_002425	LCP	None
chr11	102172104	102174604	-	MMP1	NM_002421	LCP	None
chr11	102217552	102220052	-	MMP3	NM_002422	LCP	None
chr11	102248922	102251422	-	MMP12	NM_002426	LCP	None
chr11	102329672	102332172	-	MMP13	NM_002427	ICP	None
chr11	102466079	102468579	-	DCUN1D5	NM_032299	HCP	K4
chr11	1024706	1027206	-	MUC6	NM_005961	ICP	None
chr11	102484869	102487369	+	DYNC2H1	NM_001080463	HCP	K4
chr1	110254479	110256979	+	CSF1	NM_172212,NM_172211,NM_000757,NM_172210	HCP	K4+K27
chr11	10270312	10272812	-	SBF2	NM_030962	HCP	K4
chr1	11027872	11030372	-	MASP2	NM_006610,NM_139208	ICP	K4
chr11	10282717	10285217	+	ADM	NM_001124	HCP	K4
chr1	110328330	110330830	+	AHCYL1	NM_006621	HCP	K4
chr11	103412017	103414517	+	DDI1	NM_001001711	ICP	None
chr11	103538237	103540737	-	PDGFD	NM_025208,NM_033135	HCP	K4
chr1	110378263	110380763	+	FAM40A	NM_033088	HCP	K4
chr1	11040678	11043178	-	SRM	NM_003132	HCP	K4
chr1	110412845	110415345	-	ALX3	NM_006492	HCP	K4+K27
chr11	10428299	10430799	+	AMPD3	NM_000480	HCP	K4
chr11	104330632	104333132	-	CASP4	NM_033306	LCP	None
chr11	10433148	10435648	+	AMPD3	NM_001025389,NM_001025390	LCP	None
chr11	104342535	104345035	-	CASP4	NM_001225	ICP	None
chr11	104382909	104385409	-	CASP5	NM_004347	LCP	None
chr11	104409067	104411567	-	CASP1	NM_033294,NM_033292,NM_001223,NM_033293,NM_033295	LCP	None
chr11	104419261	104421761	-	COP1	NM_052889,NM_001017534	LCP	None
chr1	1104439	1106939	+	TTLL10	NM_153254	ICP	None
chr11	104513016	104515516	-	ICEBERG	NM_021571	LCP	None
chr1	110456084	110458584	+	UBL4B	NM_203412	LCP	None
chr1	110494130	110496630	+	SLC6A17	NM_001010898	HCP	K4+K27
chr11	104986065	104988565	+	GRIA4	NM_000829,NM_001077244,NM_001077243	HCP	K4+K27
chr11	10517350	10519850	-	RNF141	NM_016422	HCP	K4
chr11	105396164	105398664	-	KIAA1826	NM_032424	HCP	K4
chr11	10544941	10547441	-	LYVE1	NM_006691	LCP	None
chr11	105451396	105453896	-	KBTBD3	NM_198439,NM_152433	HCP	K4
chr11	105453001	105455501	+	AASDHPPT	NM_015423	HCP	K4
chr1	110555087	110557587	+	KCNC4	NM_153763,NM_004978,NM_001039574	HCP	K4+K27
chr11	10628424	10630924	-	MRVI1	NM_001098579	ICP	None
chr11	106392381	106394881	-	GUCY1A2	NM_000855	HCP	K4
chr11	1064374	1066874	+	MUC2	NM_002457	ICP	None
chr11	10669967	10672467	-	MRVI1	NM_001100163,NM_130385,NM_001100167	LCP	None
chr11	106828406	106830906	-	CWF19L2	NM_152434	LCP	None
chr1	110682967	110685467	+	RBM15	NM_022768	HCP	K4
chr11	106939637	106942137	-	ALKBH8	NM_138775	ICP	K4
chr11	106966983	106969483	+	LOC643923,ELMOD1	NM_018712,NM_001039772	HCP	K4+K27
chr11	107085997	107088497	-	SLN	NM_003063	LCP	None
chr11	107232864	107235364	-	SLC35F2	NM_017515	HCP	K4+K27
chr11	10728886	10731386	+	CTR9	NM_014633	HCP	K4
chr11	107303986	107306486	+	RAB39	NM_017516	HCP	K4
chr1	110733159	110735659	-	SLC16A4	NM_004696	ICP	None
chr11	107384117	107386617	+	CUL5	NM_003478	HCP	K4
chr11	107496967	107499467	+	ACAT1	NM_000019	HCP	K4+K27
chr1	110750069	110752569	-	HBXIP	NM_006402	HCP	K4
chr11	107596575	107599075	-	NPAT	NM_002519	HCP	K4
chr11	107598268	107600768	+	ATM	NM_000051	HCP	K4
chr11	107662828	107665328	+	ATM	NM_138292	LCP	None
chr11	107841468	107843968	-	C11orf65	NM_152587	HCP	K4
chr11	10785158	10787658	-	EIF4G2	NM_001418,NM_001042559	HCP	K4
chr11	107872369	107874869	-	KDELC2	NM_153705	HCP	K4
chr1	110794810	110797310	+	PROK1	NM_032414	LCP	None
chr11	107967570	107970070	-	EXPH5	NM_015065	HCP	K4+K27
chr11	108040525	108043025	+	DDX10	NM_004398	HCP	K4
chr1	11080525	11083025	-	EXOSC10	NM_002685,NM_001001998	HCP	K4
chr1	110861320	110863820	-	KCNA10	NM_005549	ICP	None
chr11	108797584	108800084	+	LOC399947	NM_207645	HCP	K4+K27
chr11	109468796	109471296	+	ZC3H12C	NM_033390	HCP	K4+K27
chr1	110947868	110950368	-	KCNA2	NM_004974	ICP	K4+K27
chr11	109670647	109673147	-	RDX	NM_002906	HCP	K4
chr11	109805303	109807803	+	FDX1	NM_004109	HCP	K4
chr11	110086661	110089161	-	ARHGAP20	NM_020809	HCP	K4+K27
chr1	111017178	111019678	-	KCNA3	NM_002232	HCP	K4+K27
chr11	110631416	110633916	+	C11orf53	NM_198498	ICP	None
chr11	110673749	110676249	-	FLJ45803	NM_207429	HCP	K4
chr11	110753627	110756127	-	POU2AF1	NM_006235	ICP	None
chr11	110886274	110888774	-	BTG4	NM_017589	ICP	K4
chr11	110890219	110892719	+	FLJ46266	NM_207430,NM_001100388	ICP	K4+K27
chr11	110915942	110918442	+	LAYN	NM_178834	HCP	K4+K27
chr11	110977879	110980379	+	SNF1LK2	NM_015191	HCP	K4+K27
chr11	111140379	111142879	-	PPP2R1B	NM_002716,NM_181699	HCP	K4
chr11	111245364	111247864	-	ALG9	NM_001077690,NM_001077691,NM_024740,NM_001077692	HCP	K4
chr11	111253363	111255863	-	LOC91893	NM_138378	HCP	K4
chr11	111254657	111257157	+	C11orf1	NM_022761	HCP	K4
chr11	111285683	111288183	-	CRYAB	NM_001885	LCP	K4
chr11	111288208	111290708	+	HSPB2	NM_001541	ICP	K4
chr11	111294310	111296810	+	C11orf52	NM_080659	ICP	K4
chr11	111312636	111315136	+	DIXDC1	NM_001037954	HCP	K4
chr11	111352742	111355242	+	DIXDC1	NM_033425	HCP	K4
chr11	111400887	111403387	+	DLAT	NM_001931	HCP	K4
chr11	111448105	111450605	-	PIH1D2	NM_138789,NM_001082619	ICP	K4
chr11	111449677	111452177	+	C11orf57	NM_018195,NM_001082970,NM_001082969	ICP	K4
chr11	111460669	111463169	-	TIMM8B	NM_012459	HCP	K4
chr11	111462331	111464831	+	SDHD	NM_003002	HCP	K4
chr11	111538050	111540550	-	IL18	NM_001562	LCP	None
chr11	111542804	111545304	+	TEX12	NM_031275	ICP	None
chr11	111551357	111553857	+	BCDO2	NM_001037290,NM_031938	LCP	K4
chr11	111601808	111604308	+	PTS	NM_000317	HCP	K4
chr1	111215793	111218293	+	CD53	NM_000560,NM_001040033	LCP	None
chr11	112336704	112339204	+	NCAM1	NM_001076682,NM_181351,NM_000615	HCP	K4+K27
chr11	112689960	112692460	+	TTC12	NM_017868	HCP	K4
chr11	112763222	112765722	+	ANKK1	NM_178510	ICP	K4
chr11	112849091	112851591	-	DRD2	NM_016574,NM_000795	HCP	K4+K27
chr1	111306089	111308589	-	C1orf103	NM_018372,NM_001006945	HCP	K4
chr11	113080305	113082805	-	TMPRSS5	NM_030770	LCP	None
chr11	113147635	113150135	-	ZW10	NM_004724	HCP	K4
chr11	113249466	113251966	-	USP28	NM_020886	HCP	K4
chr11	113280298	113282798	+	HTR3B	NM_006028	LCP	None
chr11	113350619	113353119	+	HTR3A	NM_213621,NM_000869	LCP	K4
chr11	113435568	113438068	+	ZBTB16	NM_001018011,NM_006006	HCP	K4+K27
chr11	113671244	113673744	+	NNMT	NM_006169	LCP	None
chr11	113774440	113776940	-	C11orf71	NM_019021	HCP	K4
chr11	113776093	113778593	+	RBM7	NM_016090	HCP	K4
chr11	113814886	113817386	+	REXO2	NM_015523	HCP	K4
chr11	113933790	113936290	-	FAM55A	NM_152315	LCP	None
chr11	113969694	113972194	-	FAM55D	NM_001077639,NM_017678	LCP	None
chr1	111482238	111484738	-	TMEM77	NM_178454	HCP	K4
chr1	111483563	111486063	+	CEPT1	NM_006090,NM_001007794	HCP	K4
chr11	114878451	114880951	-	CADM1	NM_001098517,NM_014333	HCP	K4+K27
chr1	111542804	111545304	-	DENND2D	NM_024901	LCP	None
chr1	111571303	111573803	+	CHI3L2	NM_004000,NM_001025197	ICP	None
chr1	111573355	111575855	+	CHI3L2	NM_001025199	ICP	None
chr11	11598128	11600628	-	GALNTL4	NM_198516	HCP	K4+K27
chr11	116146914	116149414	-	BUD13	NM_032725	HCP	K4
chr11	116161949	116164449	-	ZNF259	NM_003904	HCP	K4
chr11	116165794	116168294	-	APOA5	NM_052968	ICP	K4+K27
chr1	111634533	111637033	+	CHIA	NM_021797,NM_201653	LCP	None
chr11	116472203	116474703	-	KIAA0999	NM_025164	HCP	K4
chr11	116519749	116522249	+	PAFAH1B2	NM_002572	HCP	K4
chr11	116554648	116557148	+	SIDT2	NM_001040455	HCP	K4
chr11	116574749	116577249	+	TAGLN	NM_001001522,NM_003186	ICP	K4
chr11	116606021	116608521	-	PCSK7	NM_004716	HCP	K4
chr11	116608137	116610637	+	RNF214	NM_001077239,NM_207343	HCP	K4
chr11	116690182	116692682	-	BACE1	NM_138973,NM_012104,NM_138971,NM_138972	ICP	K4
chr11	116703280	116705780	+	CEP164	NM_014956	HCP	K4
chr1	111690270	111692770	+	C1orf88	NM_181643	ICP	K4
chr1	11171484	11173984	+	ANGPTL7	NM_021146	LCP	None
chr11	117171186	117173686	-	DSCAML1	NM_020693	HCP	K4+K27
chr11	117198644	117201144	-	FXYD2	NM_001680	LCP	None
chr11	117202017	117204517	-	FXYD2	NM_021603	ICP	None
chr11	117250577	117253077	-	FXYD6	NM_022003	HCP	K4+K27
chr11	117303325	117305825	-	TMPRSS13	NM_001077263	LCP	None
chr11	117361818	117364318	+	IL10RA	NM_001558	HCP	K4+K27
chr11	117452436	117454936	+	TMPRSS4	NM_001083947,NM_019894	LCP	None
chr11	117526745	117529245	-	SCN4B	NM_174934	HCP	K4+K27
chr11	117550546	117553046	-	SCN2B	NM_004588	LCP	K4+K27
chr11	117587284	117589784	-	AMICA1	NM_153206	LCP	None
chr11	117599019	117601519	-	AMICA1	NM_001098526	LCP	None
chr11	117626221	117628721	-	MPZL3	NM_198275	ICP	K4
chr11	117638219	117640719	-	MPZL2	NM_144765,NM_005797	LCP	K4+K27
chr11	117680161	117682661	+	CD3E	NM_000733	ICP	None
chr1	111769922	111772422	-	OVGP1	NM_002557	LCP	None
chr11	117716669	117719169	-	CD3D	NM_001040651,NM_000732	LCP	None
chr11	117719810	117722310	+	CD3G	NM_000073	LCP	None
chr11	117735011	117737511	+	UBE4A	NM_004788	HCP	K4
chr11	117776813	117779313	+	ATP5L	NM_006476	HCP	K4
chr11	117811914	117814414	+	MLL	NM_005933	HCP	K4
chr11	117902919	117905419	+	LOC143941	NM_001080441	LCP	None
chr11	117906633	117909133	+	TMEM25	NM_032780	HCP	K4
chr1	111791353	111793853	-	WDR77	NM_024102	HCP	K4
chr1	111792765	111795265	+	ATP5F1	NM_001688	HCP	K4
chr11	117939960	117942460	-	C11orf60	NM_020153	ICP	K4
chr11	117947820	117950320	+	ARCN1	NM_001655	ICP	K4
chr11	117981922	117984422	+	PHLDB1	NM_015157	HCP	K4+K27
chr11	118053591	118056091	-	TREH	NM_007180	LCP	None
chr11	118165082	118167582	-	DDX6	NM_004397	HCP	K4
chr1	111817626	111820126	+	C1orf162	NM_174896	ICP	None
chr11	11819045	11821545	+	USP47	NM_017944	HCP	K4
chr11	118259276	118261776	+	BLR1	NM_001716	ICP	None
chr11	118268810	118271310	+	BLR1	NM_032966	ICP	None
chr11	118284823	118287323	-	BCL9L	NM_182557	HCP	K4
chr11	118331735	118334235	+	UPK2	NM_006760	LCP	None
chr11	118347126	118349626	+	FOXR1	NM_181721	HCP	None
chr11	118373561	118376061	+	CCDC84	NM_198489	HCP	K4
chr11	118392267	118394767	-	RPS25	NM_001028	HCP	K4
chr11	118393950	118396450	+	TRAPPC4	NM_016146	HCP	K4
chr11	118404800	118407300	-	SLC37A4	NM_001467	HCP	K4
chr11	118431122	118433622	-	HYOU1	NM_006389	HCP	K4
chr11	118443202	118445702	+	VPS11	NM_021729	HCP	K4
chr11	118460296	118462796	+	HMBS	NM_000190	HCP	K4
chr1	111846266	111848766	-	ADORA3	NM_020683,NM_000677	LCP	None
chr11	118463406	118465906	+	HMBS	NM_001024382	LCP	None
chr11	118469387	118471887	-	H2AFX	NM_002105	HCP	K4
chr11	118475995	118478495	-	DPAGT1	NM_001382,NM_203316	ICP	K4
chr11	118482802	118485302	+	TMEM24	NM_014807	HCP	K4+K27
chr11	118496997	118499497	+	MIZF	NM_198971,NM_015517	HCP	K4
chr11	118524459	118526959	+	ABCG4	NM_022169	HCP	K4+K27
chr11	118544149	118546649	+	NLRX1	NM_170722,NM_024618	HCP	K4
chr11	118560904	118563404	+	PDZD3	NM_024791	ICP	None
chr11	118567381	118569881	-	LOC283152	NM_001033658	ICP	None
chr11	118581699	118584199	+	CBL	NM_005188	HCP	K4
chr11	118691050	118693550	-	MCAM	NM_006500	HCP	K4+K27
chr11	118709946	118712446	+	RNF26	NM_032015	HCP	K4
chr11	118714791	118717291	-	C1QTNF5	NM_015645	HCP	K4+K27
chr11	118720580	118723080	-	MFRP	NM_031433	LCP	None
chr11	118738102	118740602	-	USP2	NM_171997	HCP	K4+K27
chr11	118755575	118758075	-	USP2	NM_004205	HCP	K4+K27
chr11	118797064	118799564	-	THY1	NM_006288	ICP	K4
chr1	111906120	111908620	-	ADORA3	NM_001081976	LCP	None
chr11	119102645	119105145	-	PVRL1	NM_203285,NM_002855,NM_203286	HCP	K4
chr11	119512073	119514573	-	TRIM29	NM_012101	HCP	None
chr11	119586456	119588956	+	OAF	NM_178507	HCP	K4+K27
chr11	119615660	119618160	+	POU2F3	NM_014352	HCP	K4
chr1	111963427	111965927	+	RAP1A	NM_002884,NM_001010935	HCP	K4
chr11	119700725	119703225	+	TMEM136	NM_174926	HCP	K4
chr11	119712655	119715155	+	ARHGEF12	NM_015313	HCP	K4
chr11	11985153	11987653	-	DKK3	NM_001018057,NM_013253,NM_015881	HCP	K4+K27
chr11	120035737	120038237	+	GRIK4	NM_014619	LCP	None
chr11	1200371	1202871	+	MUC5B	NM_002458	LCP	None
chr11	120399539	120402039	+	TBCEL	NM_152715	HCP	K4
chr11	120478084	120480584	+	TECTA	NM_005422	LCP	None
chr11	120668191	120670691	+	SC5DL	NM_001024956,NM_006918	HCP	K4
chr1	112081545	112084045	-	C1orf183	NM_019099	HCP	K4
chr11	120827629	120830129	+	SORL1	NM_003105	HCP	K4
chr11	12088213	12090713	+	MICAL2	NM_014632	HCP	K4+K27
chr1	112097942	112100442	-	C1orf183	NM_198926	HCP	K4
chr1	112099276	112101776	+	DDX20	NM_007204	HCP	K4
chr11	121490133	121492633	-	BLID	NM_001001786	LCP	None
chr11	122031139	122033639	+	STS-1	NM_032873	HCP	K4+K27
chr11	122213964	122216464	+	CRTAM	NM_019604	ICP	None
chr11	122258182	122260682	+	C11orf63	NM_199124,NM_024806	HCP	K4+K27
chr11	122355589	122358089	-	BSX	NM_001098169	ICP	K4+K27
chr11	122436054	122438554	-	HSPA8	NM_153201,NM_006597	HCP	K4
chr11	122569217	122571717	-	ASAM	NM_024769	HCP	K4
chr11	12264522	12267022	+	MICALCL	NM_032867	LCP	None
chr11	122901237	122903737	+	GRAMD1B	NM_020716	LCP	None
chr11	123028525	123031025	-	SCN3B	NM_001040151,NM_018400	HCP	K4+K27
chr11	123115573	123118073	-	ZNF202	NM_003455	HCP	K4
chr11	123128436	123130936	-	OR6X1	NM_001005188	LCP	None
chr11	123180267	123182767	-	OR6M1	NM_001005325	LCP	None
chr11	123259550	123262050	-	PMP22CD	NM_001013743	LCP	None
chr11	123281848	123284348	+	OR8D4	NM_001005197	ICP	None
chr1	112331300	112333800	-	KCND3	NM_172198,NM_004980	HCP	K4+K27
chr11	123315033	123317533	+	OR4D5	NM_001001965	LCP	None
chr11	123317755	123320255	-	OR6T1	NM_001005187	LCP	None
chr11	123351608	123354108	-	OR10S1	NM_001004474	LCP	None
chr11	123390991	123393491	+	OR10G4	NM_001004462	ICP	None
chr11	123398429	123400929	+	OR10G9	NM_001001953	ICP	None
chr11	123405039	123407539	+	OR10G8	NM_001004464	LCP	None
chr11	123412918	123415418	-	OR10G7	NM_001004463	LCP	None
chr11	123490820	123493320	+	LOH11CR2A	NM_198315,NM_014622	ICP	K4
chr11	12355221	12357721	+	PARVA	NM_018222	HCP	K4
chr11	123600107	123602607	+	OR8G2	NM_001007249	LCP	None
chr11	123625132	123627632	+	OR8G1	NM_001002905	LCP	None
chr11	123639432	123641932	+	OR8G5	NM_001005198	LCP	None
chr11	123683872	123686372	-	OR8D1	NM_001002917	LCP	None
chr11	123693303	123695803	-	OR8D2	NM_001002918	LCP	None
chr11	123797977	123800477	-	OR8B4	NM_001005196	LCP	None
chr11	123814191	123816691	-	OR8B8	NM_012378	LCP	None
chr11	123916760	123919260	-	OR8B12	NM_001005195	LCP	None
chr11	123944674	123947174	+	OR8A1	NM_001005194	LCP	None
chr11	123986162	123988662	+	PANX3	NM_052959	LCP	None
chr11	123997480	123999980	+	TBRG1	NM_032811	HCP	K4
chr11	124046927	124049427	-	SIAE	NM_170601	HCP	K4+K27
chr11	124048449	124050949	+	SPA17	NM_017425	HCP	K4+K27
chr11	124114451	124116951	+	NRGN	NM_006176	HCP	K4+K27
chr11	124125319	124127819	-	VSIG2	NM_014312	ICP	K4+K27
chr11	124135433	124137933	-	ESAM	NM_138961	HCP	K4+K27
chr11	124173509	124176009	-	C11orf61	NM_024631	HCP	K4
chr11	124239991	124242491	+	ROBO3	NM_022370	HCP	K4+K27
chr11	124270951	124273451	-	ROBO4	NM_019055	LCP	None
chr11	124293855	124296355	+	HEPN1	NM_001037558	HCP	K4
chr11	124309518	124312018	-	HEPACAM	NM_152722	LCP	None
chr1	11243151	11245651	-	FRAP1	NM_004958	HCP	K4
chr11	124328726	124331226	+	CCDC15	NM_025004	HCP	K4
chr11	124437941	124440441	+	SLC37A2	NM_198277	HCP	K4
chr11	124476415	124478915	-	LOC219854	NM_001080546	ICP	None
chr11	124539268	124541768	+	PKNOX2	NM_022062	HCP	K4+K27
chr11	124869333	124871833	-	FEZ1	NM_005103,NM_022549	HCP	K4+K27
chr11	124944007	124946507	+	EI24	NM_001007277,NM_004879	HCP	K4
chr11	124967466	124969966	+	STT3A	NM_152713	HCP	K4
chr11	125001046	125003546	+	CHEK1	NM_001274	ICP	K4
chr11	125054152	125056652	-	ACRV1	NM_020109,NM_020110,NM_020069,NM_020113,NM_020107,NM_020111,NM_020108,NM_020115,NM_001612	LCP	None
chr11	125120897	125123397	+	PATE	NM_138294	LCP	None
chr11	125151924	125154424	-	C11orf38	NM_212555	LCP	None
chr11	125258218	125260718	+	HYLS1	NM_145014	ICP	None
chr11	125276315	125278815	-	PUS3	NM_031307	ICP	K4
chr11	125279112	125281612	+	DDX25	NM_013264	HCP	K4+K27
chr11	125436397	125438897	-	CDON	NM_016952	HCP	K4
chr1	11255365	11257865	+	UBIAD1	NM_013319	HCP	K4
chr11	125584751	125587251	-	RPUSD4	NM_032795	HCP	K4
chr11	125586328	125588828	+	FAM118B	NM_024556	HCP	K4
chr11	125641960	125644460	-	SRPR	NM_003139	HCP	K4
chr11	125643764	125646264	+	FOXRED1	NM_017547	HCP	K4
chr11	125657691	125660191	+	TIRAP	NM_001039661,NM_148910	HCP	K4
chr11	125678356	125680856	+	DCPS	NM_014026	HCP	K4
chr11	125730805	125733305	+	ST3GAL4	NM_006278	HCP	K4
chr11	126373701	126376201	-	KIRREL3	NM_032531	HCP	K4+K27
chr11	12652044	12654544	+	TEAD1	NM_021961	HCP	K4
chr1	112739882	112742382	+	CTTNBP2NL	NM_018704	ICP	K4
chr11	127895371	127897871	-	ETS1	NM_005238	HCP	K4+K27
chr11	128068698	128071198	+	FLI1	NM_002017	HCP	K4+K27
chr1	112811062	112813562	+	WNT2B	NM_004185	LCP	K27
chr11	128215573	128218073	-	KCNJ1	NM_000220	LCP	None
chr11	128240478	128242978	-	KCNJ1	NM_153766,NM_153767,NM_153764,NM_153765	LCP	None
chr11	128266022	128268522	+	KCNJ5	NM_000890	HCP	K4+K27
chr11	128278802	128281302	-	C11orf45	NM_145013	ICP	K4+K27
chr11	128316032	128318532	-	P53AIP1	NM_022112	ICP	None
chr11	128397222	128399722	-	RICS	NM_014715	LCP	None
chr1	112852888	112855388	+	WNT2B	NM_024494	HCP	K4+K27
chr11	1285415	1287915	-	TOLLIP	NM_019009	HCP	K4
chr11	128750590	128753090	+	BARX2	NM_003658	HCP	K4+K27
chr11	129266114	129268614	-	NFRKB	NM_006165	LCP	None
chr11	129320727	129323227	-	PRDM10	NM_199439,NM_199438	LCP	None
chr11	129375940	129378440	-	PRDM10	NM_199437,NM_020228	HCP	K4
chr11	129444510	129447010	+	APLP2	NM_001642	HCP	K4
chr11	129534391	129536891	+	ST14	NM_021978	HCP	K4+K27
chr1	112961563	112964063	-	ST7L	NM_017744,NM_138727,NM_138729,NM_138728	HCP	K4
chr1	112963097	112965597	+	CAPZA1	NM_006135	HCP	K4
chr11	129687817	129690317	-	ZBTB44	NM_014155	HCP	K4
chr11	129801749	129804249	-	ADAMTS8	NM_007037	HCP	K4+K27
chr11	129823578	129826078	+	ADAMTS15	NM_139055	HCP	K4+K27
chr11	12986771	12989271	+	LOC644943	NM_001080521	HCP	K4+K27
chr1	1129952	1132452	-	TNFRSF18	NM_004195,NM_148901,NM_148902	HCP	None
chr11	130047560	130050060	+	C11orf44	NM_173580	LCP	None
chr1	113018489	113020989	+	MOV10	NM_020963	HCP	K4
chr11	130289572	130292072	-	SNX19	NM_014758	HCP	K4
chr1	113049432	113051932	-	RHOC	NM_175744,NM_001042678,NM_001042679	HCP	K4
chr1	113057473	113059973	-	PPM1J	NM_005167	HCP	K4
chr1	113064211	113066711	+	FAM19A3	NM_182759,NM_001004440	LCP	K27
chr11	130745080	130747580	+	HNT	NM_001048209	ICP	None
chr11	131285421	131287921	+	HNT	NM_016522	HCP	K4
chr11	132316247	132318747	-	OPCML	NM_002545	ICP	K4
chr11	13255400	13257900	+	ARNTL	NM_001030273,NM_001178,NM_001030272	HCP	K4+K27
chr11	132905613	132908113	-	OPCML	NM_001012393	ICP	K4+K27
chr1	113298498	113300998	-	SLC16A1	NM_003051	HCP	K4
chr11	133218602	133221102	-	SPATA19	NM_174927	LCP	None
chr11	133330090	133332590	-	IGSF9B	NM_014987	HCP	K4
chr11	133443529	133446029	+	JAM3	NM_032801	HCP	K4
chr11	133597636	133600136	-	NCAPD3	NM_015261	HCP	K4
chr11	133599270	133601770	+	VPS26B	NM_052875	HCP	K4
chr11	133626470	133628970	-	THYN1	NM_199298,NM_199297,NM_001037305,NM_014174,NM_001037304	HCP	K4
chr11	133628143	133630643	+	ACAD8	NM_014384	HCP	K4
chr11	133651765	133654265	+	GLB1L3	NM_001080407	ICP	K4
chr11	133706518	133709018	+	LOC89944	NM_138342	HCP	K4+K27
chr11	133785022	133787522	-	B3GAT1	NM_018644,NM_054025	HCP	K4
chr1	113416853	113419353	+	LRIG2	NM_014813	HCP	K4
chr11	13439414	13441914	-	BTBD10	NM_032320	HCP	K4
chr11	13472143	13474643	-	PTH	NM_000315	LCP	None
chr11	13646346	13648846	+	MLSTD2	NM_032228	HCP	K4
chr11	1367204	1369704	+	BRSK2	NM_003957	HCP	K4
chr1	113734445	113736945	+	MAGI3	NM_020965,NM_152900	HCP	K4+K27
chr1	1137375	1139875	-	TNFRSF4	NM_003327	ICP	None
chr11	13939989	13942489	+	SPON1	NM_006108	HCP	K4+K27
chr1	114100879	114103379	-	PHTF1	NM_006608	HCP	K4
chr1	114154593	114157093	-	RSBN1	NM_018364	HCP	K4
chr1	114213848	114216348	-	PTPN22	NM_012411,NM_015967	LCP	None
chr1	114229692	114232192	-	C1orf178	NM_001010922	LCP	None
chr1	114247215	114249715	-	AP4B1	NM_006594	HCP	K4
chr1	114249060	114251560	+	DCLRE1B	NM_022836	HCP	K4
chr1	114273018	114275518	+	HIPK1	NM_198268,NM_152696	HCP	K4
chr1	114294789	114297289	+	HIPK1	NM_198269	LCP	None
chr1	114297521	114300021	+	HIPK1	NM_181358	LCP	None
chr1	114323052	114325552	+	OLFML3	NM_020190	LCP	K4
chr11	14335289	14337789	-	RRAS2	NM_012250	HCP	K4
chr11	14475974	14478474	-	COPB1	NM_016451	HCP	K4
chr1	114495995	114498495	-	SYT6	NM_205848	HCP	K4+K27
chr11	14496524	14499024	-	PSMA1	NM_002786	HCP	K4
chr1	11461381	11463881	+	PTCHD2	NM_020780	HCP	K4+K27
chr11	14619739	14622239	-	PSMA1	NM_148976	HCP	K4
chr11	14621406	14623906	+	PDE3B	NM_000922	HCP	K4+K27
chr1	114853304	114855804	-	TRIM33	NM_015906,NM_033020	HCP	K4
chr11	14868327	14870827	-	CYP2R1	NM_024514	HCP	K4
chr1	114923788	114926288	-	BCAS2	NM_005872	ICP	K4
chr11	14948408	14950908	-	CALCA	NM_001033952,NM_001741,NM_001033953	HCP	K4+K27
chr1	115012255	115014755	-	DENND2C	NM_198459	HCP	K4+K27
chr1	115037699	115040199	-	AMPD1	NM_000036	ICP	None
chr11	15051221	15053721	+	CALCB	NM_000728	HCP	K4
chr1	115059038	115061538	-	NRAS	NM_002524	HCP	K4
chr11	15090045	15092545	+	INSC	NM_001031853	LCP	K27
chr11	15092559	15095059	+	INSC	NM_001042536	ICP	K4+K27
chr1	115100147	115102647	-	CSDE1	NM_001007553,NM_007158	HCP	K4
chr1	115122831	115125331	-	SIKE	NM_025073,NM_001102396	HCP	K4
chr1	115198477	115200977	+	SYCP1	NM_003176	HCP	K4+K27
chr1	115373437	115375937	+	TSHB	NM_000549	LCP	None
chr1	115431638	115434138	-	TSPAN2	NM_005725	HCP	K4+K27
chr11	1547726	1550226	-	DUSP8	NM_004420	HCP	K4
chr1	1155259	1157759	-	SDF4	NM_016176,NM_016547	HCP	K4
chr11	1561089	1563589	-	KRTAP5-1	NM_001005922	LCP	None
chr1	115680380	115682880	-	NGFB	NM_002506	HCP	K4+K27
chr1	1156991	1159491	+	B3GALT6	NM_080605	HCP	None
chr11	1597944	1600444	-	KRTAP5-4	NM_001012709	ICP	None
chr1	115985596	115988096	+	VANGL1	NM_138959	HCP	K4
chr11	1607108	1609608	+	KRTAP5-5	NM_001001480	LCP	None
chr1	116110929	116113429	-	CASQ2	NM_001232	ICP	None
chr1	116183270	116185770	-	NHLH2	NM_005599	HCP	K4+K27
chr1	116320144	116322644	+	SLC22A15	NM_018420	HCP	K4
chr1	11635326	11637826	-	FBXO2	NM_012168	HCP	K4
chr1	11636879	11639379	+	FBXO44	NM_183412,NM_183413,NM_001014765,NM_033182	HCP	K4
chr11	16378968	16381468	-	SOX6	NM_017508	LCP	K27
chr11	16452494	16454994	-	SOX6	NM_033326	LCP	None
chr1	116455398	116457898	+	C1orf161	NM_152367	LCP	None
chr1	11646267	11648767	+	FBXO6	NM_018438	HCP	K4
chr1	11661774	11664274	-	MAD2L2	NM_006341	HCP	K4
chr11	16716269	16718769	+	C11orf58	NM_014267	HCP	K4
chr1	116716858	116719358	+	ATP1A1	NM_000701,NM_001001586	HCP	K4
chr1	11673867	11676367	+	C1orf187	NM_198545	HCP	K4
chr11	1674500	1677000	+	KRTAP5-6	NM_001012416	LCP	None
chr1	116913126	116915626	-	CD58	NM_001779	HCP	K4
chr11	16990535	16993035	-	PLEKHA7	NM_175058	HCP	K4
chr1	1169965	1172465	-	FAM132A	NM_001014980	HCP	None
chr1	117009837	117012337	-	IGSF3	NM_001007237,NM_001542	HCP	K4+K27
chr11	17053796	17056296	-	RPS13	NM_001017	HCP	K4
chr1	117098108	117100608	+	CD2	NM_001767	LCP	None
chr11	17145864	17148364	-	PIK3C2A	NM_002645	ICP	None
chr1	11718228	11720728	+	AGTRAP	NM_001040195,NM_001040196,NM_020350,NM_001040197,NM_001040194	HCP	K4
chr1	117253711	117256211	+	PTGFRN	NM_020440	HCP	K4
chr11	17254361	17256861	+	NUCB2	NM_005013	HCP	K4
chr1	117345456	117347956	+	IGSF2	NM_004258	LCP	None
chr11	17364782	17367282	-	KCNJ11	NM_000525	HCP	K4
chr11	1739937	1742437	-	CTSD,HCCA2	NM_053005,NM_001909	HCP	K4
chr1	117403971	117406471	+	TTF2	NM_003594	HCP	K4
chr11	17453025	17455525	-	ABCC8	NM_000352	HCP	K4+K27
chr1	117463934	117466434	-	TRIM45	NM_025188	HCP	K4
chr11	17520539	17523039	-	USH1C	NM_153676,NM_005709	HCP	K4+K27
chr1	117553072	117555572	-	VTCN1	NM_024626	LCP	None
chr11	17697185	17699685	+	MYOD1	NM_002478	HCP	K4+K27
chr1	117711107	117713607	+	MAN1A2	NM_006699	HCP	K4
chr11	17713589	17716089	+	KCNC1	NM_004976	HCP	K27
chr1	11786702	11789202	-	MTHFR	NM_005957	HCP	K4
chr1	11788293	11790793	+	CLCN6	NM_001286,NM_021737,NM_021736,NM_021735	HCP	K4
chr1	117949626	117952126	+	FAM46C	NM_017709	HCP	K4+K27
chr11	17989213	17991713	-	SERGEF	NM_012139	HCP	K4
chr11	18016885	18019385	-	TPH1	NM_004179	LCP	None
chr11	18082214	18084714	-	SAAL1	NM_138421	HCP	K4
chr11	1811749	1814249	+	SYT8	NM_138567	LCP	None
chr11	1816978	1819478	+	TNNI2	NM_003282	ICP	None
chr11	18212910	18215410	-	SAA4	NM_006512	LCP	None
chr1	118271729	118274229	-	GDAP2	NM_017686	HCP	K4
chr1	118273413	118275913	+	WDR3	NM_006784	HCP	K4
chr1	11828422	11830922	-	NPPA	NM_006172	ICP	None
chr11	18298297	18300797	-	HPS5	NM_181507,NM_007216,NM_181508	HCP	K4
chr11	18300218	18302718	+	GTF2H1	NM_005316	HCP	K4
chr11	1830275	1832775	+	LSP1	NM_002339	ICP	None
chr11	18372186	18374686	+	LDHA	NM_005566	HCP	K4
chr11	18389955	18392455	+	LDHC	NM_017448,NM_002301	ICP	K4
chr1	11839579	11842079	-	NPPB	NM_002521	HCP	K4
chr11	18433506	18436006	+	LDHAL6A	NM_144972	HCP	None
chr11	1845978	1848478	+	LSP1	NM_001013253	ICP	None
chr11	1848201	1850701	+	LSP1	NM_001013255,NM_001013254	HCP	None
chr11	18503065	18505565	-	TSG101	NM_006292	HCP	K4
chr1	118527357	118529857	-	SPAG17	NM_206996	ICP	K4
chr11	18564857	18567357	-	UEVLD	NM_001040697,NM_018314	HCP	K4
chr11	18610596	18613096	-	SPTY2D1	NM_194285	HCP	K4
chr11	186260	188760	+	ODF3	NM_053280	LCP	None
chr11	18676426	18678926	+	TMEM86A	NM_153347	HCP	K4
chr11	18702353	18704853	-	IGSF22	NM_173588	ICP	K4
chr11	18767965	18770465	-	PTPN5	NM_001039970,NM_006906,NM_032781	HCP	K4+K27
chr11	1896944	1899444	+	TNNT3	NM_001042780	ICP	None
chr11	1900162	1902662	+	TNNT3	NM_006757,NM_001042782,NM_001042781	ICP	None
chr11	19036804	19039304	-	MRGPRX2	NM_054030	LCP	None
chr1	11907067	11909567	-	KIAA2013	NM_138346	HCP	K4
chr11	19094767	19097267	+	ZDHHC13	NM_001001483,NM_019028	HCP	K4
chr1	11916832	11919332	+	PLOD1	NM_000302	HCP	K4
chr11	19178177	19180677	-	CSRP3	NM_003476	LCP	None
chr11	19217083	19219583	-	E2F8	NM_024680	HCP	K4
chr11	1924613	1927113	+	MRPL23	NM_021134	HCP	K4
chr1	119331702	119334202	-	TBX15	NM_152380	HCP	K4+K27
chr1	119482818	119485318	-	WARS2	NM_201263,NM_015836	HCP	K4
chr11	195422	197922	-	BET1L	NM_001098787,NM_016526	HCP	K4
chr1	11962455	11964955	+	MFN2	NM_014874	HCP	K4
chr11	19690987	19693487	+	NAV2	NM_182964,NM_145117	HCP	K4+K27
chr1	1197097	1199597	-	UBE2J2	NM_194457,NM_194458,NM_058167,NM_194315	HCP	K4
chr1	119712424	119714924	+	HAO2	NM_016527,NM_001005783	LCP	None
chr1	119758795	119761295	+	HSD3B2	NM_000198	LCP	None
chr11	198029	200529	+	RIC8A	NM_021932	HCP	K4
chr1	119850848	119853348	+	HSD3B1	NM_000862	LCP	None
chr1	119989913	119992413	-	ZNF697	NM_001080470	HCP	K4
chr1	12001598	12004098	+	IIP45	NM_021933	HCP	K4
chr1	120055532	120058032	+	PHGDH	NM_006623	HCP	K4
chr1	120111041	120113541	-	HMGCS2	NM_005518	LCP	None
chr11	20136446	20138946	-	DBX1	NM_001029865	HCP	K4+K27
chr1	120153726	120156226	-	REG4	NM_032044	LCP	None
chr1	120238636	120241136	-	ADAM30	NM_021794	HCP	None
chr11	20341446	20343946	+	HTATIP2	NM_001098520,NM_001098521,NM_001098522,NM_001098523,NM_006410	HCP	K4+K27
chr11	20365178	20367678	+	PRMT3	NM_005788	HCP	K4
chr1	12045520	12048020	+	TNFRSF8	NM_001243	HCP	K4+K27
chr11	20577021	20579521	+	SLC6A5	NM_004211	HCP	K27
chr11	20647211	20649711	+	NELL1	NM_006157	HCP	K4+K27
chr1	1206938	1209438	+	SCNN1D	NM_002978	ICP	None
chr1	12108044	12110544	+	TNFRSF8	NM_152942	LCP	None
chr11	2114780	2117280	-	IGF2	NM_000612	HCP	K4
chr11	2117812	2120312	+	IGF2AS	NM_016412	HCP	K4+K27
chr11	2125409	2127909	-	IGF2	NM_001007139	LCP	K27
chr11	2137015	2139515	-	INS,INS-IGF2	NM_000207,NM_001042376	LCP	None
chr11	2147611	2150111	-	TH	NM_199293,NM_199292,NM_000360	ICP	None
chr1	12149146	12151646	+	TNFRSF1B	NM_001066	HCP	K27
chr1	12212199	12214699	+	VPS13D	NM_018156,NM_015378	HCP	K4
chr11	22170797	22173297	+	TMEM16E	NM_213599	HCP	K4
chr11	22315742	22318242	+	SLC17A6	NM_020346	ICP	K4+K27
chr11	224361	226861	-	SIRT3	NM_001017524,NM_012239	HCP	K4
chr11	2246758	2249258	-	ASCL2	NM_005170	HCP	K27
chr11	22601963	22604463	-	FANCF	NM_022725	HCP	K4
chr11	22645729	22648229	+	GAS2	NM_177553	LCP	K27
chr11	226476	228976	+	PSMD13	NM_002817,NM_175932	HCP	K4
chr1	1226503	1229003	-	CENTB5	NM_030649	ICP	None
chr11	22652430	22654930	+	GAS2	NM_005256	LCP	None
chr11	2279665	2282165	+	TSPAN32	NM_139022,NM_005705	LCP	None
chr1	1233356	1235856	+	PUSL1	NM_153339	HCP	K4
chr11	2354622	2357122	+	CD81	NM_004356	HCP	K4
chr11	2379598	2382098	+	TSSC4	NM_005706	ICP	None
chr11	2398851	2401351	-	TRPM5	NM_014555	LCP	None
chr11	2422296	2424796	+	KCNQ1	NM_000218	HCP	K4+K27
chr11	2438759	2441259	+	KCNQ1	NM_181798	LCP	None
chr11	24474631	24477131	+	LUZP2	NM_001009909	HCP	K4
chr1	12598407	12600907	-	DHRS3	NM_004753	HCP	K4
chr1	12626652	12629152	+	AADACL4	NM_001013630	ICP	None
chr11	26309046	26311546	+	TMEM16C	NM_031418	HCP	K4
chr11	26548356	26550856	-	MUC15	NM_145650	LCP	None
chr11	26697988	26700488	-	SLC5A12	NM_178498,NM_001042366	LCP	None
chr11	268069	270569	+	NLRP6	NM_138329	HCP	None
chr11	26971703	26974203	+	LOC387758	NM_203371	ICP	K4+K27
chr11	27018584	27021084	+	BBOX1	NM_003986	LCP	None
chr1	1272356	1274856	-	DVL1	NM_004421,NM_182779	HCP	K4
chr1	12728249	12730749	+	C1orf158	NM_152290	LCP	None
chr11	27339371	27341871	-	CCDC34	NM_080654,NM_030771	HCP	K4
chr11	27448869	27451369	-	LGR4	NM_018490	HCP	K4
chr11	27482879	27485379	-	LIN7C	NM_018362	HCP	K4
chr1	12757070	12759570	+	PRAMEF12	NM_001080830	LCP	None
chr11	27635249	27637749	-	BDNF	NM_170735	ICP	None
chr11	27676679	27679179	-	BDNF	NM_001709,NM_170734,NM_170733	HCP	K4
chr11	27697359	27699859	-	BDNF	NM_170731,NM_170732	HCP	K4+K27
chr11	280193	282693	+	ATHL1	NM_025092	ICP	None
chr11	28084322	28086822	-	KIF18A	NM_031217	HCP	K4
chr11	28087934	28090434	+	METT5D1	NM_152636	HCP	K4
chr11	2861537	2864037	-	CDKN1C	NM_000076	HCP	K4+K27
chr11	287526	290026	-	IFITM5	NM_001025295	ICP	None
chr11	2877026	2879526	+	SLC22A18	NM_183233	ICP	None
chr11	2879546	2882046	-	SLC22A18AS	NM_007105	ICP	K4
chr11	2879599	2882099	+	SLC22A18	NM_002555	ICP	K4
chr11	2905226	2907726	-	PHLDA2	NM_003311	HCP	K4
chr11	2968183	2970683	-	NAP1L4	NM_005969	HCP	K4
chr11	29993064	29995564	-	KCNA4	NM_002233	HCP	K4+K27
chr11	30208638	30211138	+	FSHB	NM_001018080,NM_000510	LCP	None
chr11	30300724	30303224	+	C11orf46	NM_152316	HCP	K4
chr11	3033247	3035747	-	CARS	NM_139273,NM_001751,NM_001014437,NM_001014438	HCP	K4
chr11	303490	305990	+	IFITM1	NM_003641	ICP	K4
chr11	30556616	30559116	-	MPPED2	NM_001584	LCP	None
chr11	31103751	31106251	-	DCDC5	NM_198462	LCP	None
chr11	31345897	31348397	-	DCDC1	NM_181807	HCP	K4
chr11	31347452	31349952	+	DPH4	NM_181706	HCP	K4
chr11	3141116	3143616	-	OSBPL5	NM_020896,NM_145638	HCP	K4
chr11	31485745	31488245	-	IMMP1L	NM_144981	HCP	K4
chr11	31487372	31489872	+	ELP4	NM_019040	HCP	K4
chr11	31787444	31789944	-	PAX6	NM_000280,NM_001604	HCP	K4+K27
chr11	32068766	32071266	+	RCN1	NM_002901	HCP	K4
chr11	3208192	3210692	-	MRGPRE	NM_001039165	ICP	None
chr11	32411663	32414163	-	WT1	NM_024425,NM_000378,NM_024426,NM_024424	HCP	K4+K27
chr11	32415750	32418250	+	WIT1	NM_015855	HCP	K4+K27
chr11	32561466	32563966	+	EIF3M	NM_006360	HCP	K4
chr11	32770763	32773263	-	CCDC73	NM_001008391	ICP	K4
chr11	32807564	32810064	+	PRRG4	NM_024081	HCP	K4
chr11	32870867	32873367	+	QSER1	NM_001076786	HCP	K4
chr11	32993644	32996144	+	DEPDC7	NM_139160,NM_001077242	HCP	K4
chr11	33017219	33019719	+	TCP11L1	NM_018393	HCP	K4
chr11	33137613	33140113	-	CSTF3	NM_001033505,NM_001326,NM_001033506	HCP	K4
chr11	33235243	33237743	+	HIPK3	NM_005734,NM_001048200	HCP	K4
chr11	33519952	33522452	+	C11orf41	NM_012194	LCP	None
chr11	3354991	3357491	-	ZNF195	NM_007152	ICP	K4
chr11	33712600	33715100	-	CD59	NM_000611,NM_203329,NM_203330,NM_203331	HCP	K4+K27
chr11	33750647	33753147	-	FBXO3	NM_033406,NM_012175	HCP	K4
chr11	33868412	33870912	-	LMO2	NM_005574	LCP	None
chr11	34029305	34031805	+	CAPRIN1	NM_005898,NM_203364	HCP	K4
chr11	34083224	34085724	+	NAT10	NM_024662	HCP	K4
chr11	34333378	34335878	-	ABTB2	NM_145804	HCP	K4+K27
chr11	34416553	34419053	+	CAT	NM_001752	HCP	None
chr11	34488914	34491414	-	ELF5	NM_001422,NM_198381	ICP	None
chr11	34598743	34601243	+	EHF	NM_012153	LCP	None
chr11	34892484	34894984	-	APIP	NM_015957	HCP	K4
chr11	34894240	34896740	+	PDHX	NM_003477	HCP	K4
chr11	35116492	35118992	+	CD44	NM_001001392,NM_001001390,NM_001001389,NM_000610,NM_001001391	HCP	K4+K27
chr11	35395681	35398181	-	SLC1A2	NM_004171	HCP	K4+K27
chr11	35501752	35504252	-	DKFZP586H2123	NM_015430,NM_001001991	ICP	K4
chr11	35596130	35598630	+	FJX1	NM_014344	HCP	K4
chr11	35640428	35642928	+	TRIM44	NM_017583	HCP	K4
chr11	35921687	35924187	+	LDLRAD3	NM_174902	HCP	K4
chr11	359303	361803	+	B4GALNT4	NM_178537	HCP	K4
chr11	3618091	3620591	-	ART5	NM_053017,NM_001079536	ICP	K4
chr11	3622436	3624936	+	ART1	NM_004314	LCP	None
chr11	36249485	36251985	-	C11orf55	NM_207428	ICP	None
chr11	36265575	36268075	-	COMMD9	NM_001101653,NM_014186	HCP	K4
chr11	36353630	36356130	+	FLJ14213	NM_024841	HCP	K4
chr11	3647190	3649690	-	CHRNA10	NM_020402	LCP	None
chr11	36486398	36488898	-	TRAF6	NM_145803,NM_004620	HCP	K4
chr11	36545638	36548138	+	RAG1	NM_000448	LCP	None
chr11	36572168	36574668	+	C11orf74	NM_138787	ICP	K4
chr11	36574388	36576888	-	RAG2	NM_000536	LCP	None
chr11	3773468	3775968	-	NUP98	NM_139131,NM_005387,NM_139132,NM_016320	HCP	K4
chr1	13783195	13785695	+	PDPN	NM_001006625,NM_198389,NM_006474,NM_001006624	ICP	K4
chr11	3785859	3788359	+	FRAG1	NM_014489	HCP	K4
chr11	3816789	3819289	-	RHOG	NM_001665	HCP	K4
chr11	3833008	3835508	+	STIM1	NM_003156	HCP	K4+K27
chr11	383716	386216	+	PKP3	NM_007183	ICP	K4
chr1	13903436	13905936	+	PRDM2	NM_012231,NM_015866	ICP	None
chr1	13947962	13950462	+	PRDM2	NM_001007257	HCP	K4
chr11	40270240	40272740	-	LRRC4C	NM_020929	HCP	K4+K27
chr11	405397	407897	-	SIGIRR	NM_021805	HCP	K4
chr11	4072086	4074586	+	RRM1	NM_001033	HCP	K4
chr11	430011	432511	-	TMEM16J	NM_001012302	ICP	K4
chr11	43289608	43292108	+	API5	NM_006595	HCP	K4
chr11	43336566	43339066	+	TTC17	NM_018259	HCP	K4
chr11	4344101	4346601	-	OR52B4	NM_001005161	LCP	None
chr1	143641389	143643889	-	PDE4DIP	NM_001002811	HCP	K4+K27
chr11	43658218	43660718	+	HSD17B12	NM_016142	HCP	K4
chr11	4369502	4372002	-	TRIM21	NM_003141	LCP	K4
chr1	143704379	143706879	-	PDE4DIP	NM_014644,NM_001002812,NM_001002810	ICP	K4+K27
chr1	143785380	143787880	-	PDE4DIP	NM_022359	HCP	K4+K27
chr1	143807263	143809763	+	SEC22B	NM_004892	HCP	K4
chr11	43858472	43860972	+	ALKBH3	NM_139178	HCP	K4
chr11	439779	442279	+	PTDSS2	NM_030783	HCP	K4
chr11	44025606	44028106	+	LOC390110	NM_001031854	LCP	None
chr11	44043932	44046432	+	PHACS	NM_032592	HCP	K4+K27
chr11	44073174	44075674	+	EXT2	NM_207122,NM_000401	HCP	K4
chr1	144124134	144126634	+	HFE2	NM_145277,NM_213653,NM_202004,NM_213652	LCP	K4+K27
chr1	144149438	144151938	+	TXNIP	NM_006472	ICP	K4
chr1	144179744	144182244	-	POLR3GL	NM_032305	HCP	K4
chr1	144181364	144183864	+	ANKRD34	NM_001039888	HCP	K4+K27
chr1	144187941	144190441	+	LIX1L	NM_153713	HCP	K4+K27
chr1	144218494	144220994	+	RBM8A	NM_005105	HCP	K4
chr1	144227239	144229739	+	PEX11B	NM_003846	HCP	K4
chr1	144235846	144238346	+	ITGA10	NM_003637	ICP	None
chr1	144260065	144262565	+	ANKRD35	NM_144698	ICP	K4+K27
chr11	4426645	4429145	+	OR52K2	NM_001005172	LCP	None
chr11	44286292	44288792	-	ALX4	NM_021926	HCP	K4+K27
chr1	144286844	144289344	+	PIAS3	NM_006099	HCP	K4
chr1	144298792	144301292	-	NUDT17	NM_001012758	HCP	K4
chr1	144320241	144322741	-	POLR3C	NM_006468	HCP	K4
chr1	144424922	144427422	-	CD160	NM_007053	ICP	K4
chr1	144438582	144441082	+	PDZK1	NM_002614	LCP	None
chr11	44543216	44545716	+	CD82	NM_002231,NM_001024844	HCP	K4+K27
chr11	4466206	4468706	+	OR52K1	NM_001005171	LCP	None
chr11	44837954	44840454	+	TSPAN18	NM_130783	ICP	None
chr11	44884032	44886532	+	TSPAN18	NM_001031730	LCP	None
chr11	44927184	44929684	-	TP53I11	NM_006034,NM_001076787	HCP	K4
chr11	45071639	45074139	+	PRDM11	NM_020229	LCP	None
chr1	145108753	145111253	-	PRKAB2	NM_005399	HCP	K4
chr1	145161546	145164046	-	FMO5	NM_001461	ICP	K4+K27
chr1	145180414	145182914	+	CHD1L	NM_004284	HCP	K4
chr11	4522496	4524996	+	OR52M1	NM_001004137	LCP	None
chr11	45262383	45264883	-	SYT13	NM_020826	ICP	K4+K27
chr1	145479305	145481805	+	BCL9	NM_004326	ICP	K4
chr11	4553626	4556126	-	C11orf40	NM_144663	LCP	None
chr1	145607258	145609758	-	ACP6	NM_016361	ICP	K4
chr11	4564118	4566618	+	OR52I2	NM_001005170	LCP	None
chr11	45641748	45644248	-	CHST1	NM_003654	HCP	K4+K27
chr1	145697338	145699838	-	GJA5	NM_181703	ICP	None
chr1	145710108	145712608	-	GJA5	NM_005266	LCP	None
chr11	4571344	4573844	+	OR52I1	NM_001005169	LCP	None
chr11	45783411	45785911	+	SLC35C1	NM_018389	ICP	K4
chr11	45825104	45827604	+	CRY2	NM_021117	HCP	K4
chr11	4584013	4586513	-	TRIM68	NM_018073	ICP	K4
chr1	145841059	145843559	+	GJA8	NM_005267	LCP	None
chr11	45863277	45865777	+	MAPK8IP1	NM_005456	HCP	K4
chr11	45883409	45885909	-	LOC143678	NM_001080446	LCP	None
chr11	45894182	45896682	-	PEX16	NM_004813,NM_057174	HCP	K4
chr11	45899271	45901771	+	GYLTL1B	NM_152312	HCP	K4+K27
chr11	46097561	46100061	-	PHF21A	NM_001101802,NM_016621	HCP	K4
chr11	4617096	4619596	+	OR51D1	NM_001004751	LCP	None
chr11	46255303	46257803	+	CREB3L1	NM_052854	HCP	K4
chr11	4629635	4632135	+	OR51E1	NM_152430	ICP	None
chr11	46310814	46313314	+	DGKZ	NM_201532	HCP	K4+K27
chr11	46324046	46326546	+	DGKZ	NM_003646,NM_201533	HCP	K4
chr11	46359121	46361621	+	MDK	NM_002391,NM_001012333,NM_001012334	HCP	K4
chr11	46362683	46365183	-	CHRM4	NM_000741	ICP	None
chr11	46567490	46569990	-	FLJ20294	NM_017749	ICP	None
chr11	46593353	46595853	-	C11orf77	NM_173811	HCP	K4
chr11	46595202	46597702	+	KIAA0652	NM_014741	HCP	K4
chr11	46676696	46679196	-	ARHGAP1	NM_004308	HCP	K4
chr11	46678443	46680943	+	ZNF408	NM_024741	HCP	K4
chr11	46696830	46699330	+	F2	NM_000506	LCP	None
chr11	4673645	4676145	-	OR51E2	NM_030774	ICP	None
chr11	46822419	46824919	-	CKAP5	NM_001008938,NM_014756	HCP	K4
chr11	46894749	46897249	-	LRP4	NM_002334	HCP	K4+K27
chr11	46914326	46916826	+	C11orf49	NM_001003678,NM_024113,NM_001003676,NM_001003677	ICP	K4
chr11	47152995	47155495	-	ZNF289	NM_032389	HCP	K4
chr11	47162534	47165034	-	PACSIN3	NM_016223	HCP	K4
chr11	47192588	47195088	+	DDB2	NM_000107	ICP	K4
chr11	47224939	47227439	-	ACP2	NM_001610	HCP	K4
chr11	47236808	47239308	+	NR1H3	NM_005693	ICP	None
chr11	47247365	47249865	+	MADD	NM_130473,NM_130472,NM_003682,NM_130475,NM_130471,NM_130476,NM_130470,NM_130474	HCP	K4
chr11	47328829	47331329	-	MYBPC3	NM_000256	ICP	None
chr11	47354703	47357203	-	SPI1	NM_001080547,NM_003120	LCP	None
chr11	47386257	47388757	+	SLC39A13	NM_152264	HCP	K4
chr11	47402600	47405100	-	PSMC3	NM_002804	HCP	K4
chr11	47425306	47427806	-	RAPSN	NM_005055,NM_032645	LCP	None
chr11	4745723	4748223	-	OR51F1	NM_001004752	LCP	None
chr11	47465152	47467652	-	CUGBP1	NM_001025596	LCP	None
chr11	47470649	47473149	-	CUGBP1	NM_198700	LCP	None
chr11	47529264	47531764	-	CUGBP1	NM_006560	HCP	K4
chr11	47543204	47545704	+	PTPMT1	NM_175732	HCP	K4
chr11	47555089	47557589	-	KBTBD4	NM_018095,NM_016506	HCP	K4
chr11	47556707	47559207	+	NDUFS3	NM_004551	HCP	K4
chr11	47570537	47573037	-	C1QTNF4	NM_031909	ICP	K4+K27
chr11	47618640	47621140	-	MTCH2	NM_014342	HCP	K4
chr11	47690878	47693378	-	AGBL2	NM_024783	ICP	K4
chr11	47743443	47745943	-	FNBP4	NM_015308	HCP	K4
chr11	4780423	4782923	-	OR52R1	NM_001005177	LCP	None
chr11	47824633	47827133	-	NUP160	NM_015231	HCP	K4
chr11	47958185	47960685	+	PTPRJ	NM_001098503,NM_002843	HCP	K4
chr1	14797299	14799799	+	KIAA1026	NM_015209	HCP	K4+K27
chr11	4798691	4801191	+	OR51F2	NM_001004753	LCP	None
chr1	148123473	148125973	-	HIST2H2AB,HIST2H2BE	NM_175065,NM_003528	HCP	K4
chr1	148124648	148127148	+	HIST2H2AC	NM_003517	HCP	K4
chr1	148137324	148139824	+	BOLA1	NM_016074	HCP	K4
chr1	148154054	148156554	-	SV2A	NM_014849	ICP	K4
chr1	148164326	148166826	-	SF3B4	NM_005850	HCP	K4
chr1	148172867	148175367	-	MTMR11	NM_181873	LCP	K4
chr11	48194437	48196937	+	OR4B1	NM_001005470	LCP	None
chr11	48222731	48225231	+	OR4X2	NM_001004727	LCP	None
chr11	48241488	48243988	+	OR4X1	NM_001004726	LCP	K27
chr1	148247310	148249810	-	OTUD7B	NM_020205	HCP	K4
chr11	4825014	4827514	-	OR51S1	NM_001004758	LCP	None
chr11	48283850	48286350	+	OR4S1	NM_001004725	ICP	None
chr11	48302568	48305068	+	OR4C3	NM_001004702	LCP	None
chr1	148305465	148307965	+	VPS45	NM_007259	HCP	K4
chr1	148388293	148390793	+	PLEKHO1	NM_016274	HCP	K4
chr1	148473084	148475584	-	ANP32E	NM_030920	HCP	K4
chr1	148496341	148498841	+	CA14	NM_012113	LCP	K4
chr1	148506156	148508656	-	APH1A	NM_001077628,NM_016022	HCP	K4
chr1	148511321	148513821	+	C1orf54	NM_024579	LCP	K4
chr1	148521352	148523852	+	C1orf51	NM_144697	ICP	K4+K27
chr1	148532392	148534892	+	MRPS21	NM_031901,NM_018997	HCP	K4
chr1	148560141	148562641	+	PRPF3	NM_004698	HCP	K4
chr11	4859124	4861624	+	OR51T1	NM_001004759	LCP	None
chr1	148602710	148605210	+	KIAA0460	NM_015203	HCP	K4
chr1	148726043	148728543	+	TARS2	NM_025150	ICP	K4
chr1	148746706	148749206	+	ECM1	NM_004425,NM_022664	LCP	None
chr1	148788021	148790521	+	ADAMTSL4	NM_025008,NM_019032	HCP	K4
chr1	148816760	148819260	-	MCL1	NM_182763,NM_021960	HCP	K4
chr11	4884675	4887175	+	OR51A7	NM_001004749	LCP	None
chr1	148866538	148869038	-	ENSA	NM_207043,NM_207047,NM_207046,NM_004436,NM_207168,NM_207042,NM_207044,NM_207045	HCP	K4
chr11	4891469	4893969	-	OR51G2	NM_001005238	LCP	None
chr1	148934257	148936757	-	GOLPH3L	NM_018178	ICP	K4
chr1	148957976	148960476	-	HORMAD1	NM_032132	ICP	None
chr11	4900145	4902645	-	OR51G1	NM_001005237	LCP	None
chr1	149002929	149005429	-	CTSS	NM_004079	LCP	None
chr1	149045436	149047936	-	CTSK	NM_000396	LCP	None
chr1	149113810	149116310	-	ARNT	NM_178426,NM_178427,NM_001668	HCP	K4
chr1	149165011	149167511	+	SETDB1	NM_012432	HCP	K4
chr11	49184798	49187298	-	FOLH1	NM_001014986,NM_004476	HCP	K4+K27
chr1	149212064	149214564	-	LASS2	NM_181746,NM_022075	HCP	K4
chr1	149220622	149223122	+	ANXA9	NM_003568	LCP	None
chr11	4922906	4925406	-	OR51A4	NM_001005329	ICP	None
chr1	149243927	149246427	-	FAM63A	NM_018379,NM_001040217	LCP	K4
chr1	149247096	149249596	+	PRUNE	NM_021222	HCP	K4
chr1	149275157	149277657	+	BNIPL	NM_138278	ICP	None
chr1	149286382	149288882	+	C1orf56	NM_017860	HCP	K4
chr1	149296749	149299249	-	CDC42SE1	NM_020239,NM_001038707	HCP	K4
chr1	149298274	149300774	+	MLLT11	NM_006818	HCP	K4
chr1	149309203	149311703	+	MGC29891	NM_144618	HCP	K4
chr1	149383728	149386228	-	SEMA6C	NM_030913	HCP	K4
chr1	149395254	149397754	+	TNFAIP8L2	NM_024575	LCP	None
chr1	149402960	149405460	-	LYSMD1	NM_212551	HCP	K4
chr1	149404640	149407140	+	SCNM1	NM_024041	HCP	K4
chr1	149413171	149415671	-	TMOD4	NM_013353	LCP	None
chr1	149427264	149429764	-	VPS72	NM_005997	HCP	K4
chr1	149437195	149439695	+	PIP5K1A	NM_003557	HCP	K4
chr1	149493320	149495820	+	PSMD4	NM_002810	HCP	K4
chr11	495047	497547	-	RNH1	NM_203386,NM_203383,NM_203388,NM_002939,NM_203387,NM_203385,NM_203389,NM_203384	HCP	K4
chr1	149520914	149523414	+	ZNF687	NM_020832	HCP	K4
chr1	149563348	149565848	-	PI4KB	NM_002651	LCP	K4
chr1	149584393	149586893	-	RFX5	NM_001025603,NM_000449	ICP	K4
chr1	149609788	149612288	-	SELENBP1	NM_003944	LCP	K4
chr1	149638164	149640664	+	PSMB4	NM_002796	HCP	K4
chr11	4965499	4967999	+	MMP26	NM_021801	LCP	None
chr1	149696556	149699056	-	POGZ	NM_207171,NM_145796,NM_015100	HCP	K4
chr1	149749996	149752496	+	CGN	NM_020770	HCP	K4
chr11	4976288	4978788	+	OR51L1	NM_001004755	LCP	None
chr1	149778904	149781404	+	TUFT1	NM_020127	HCP	K4
chr1	1498125	1500625	-	SSU72	NM_014188	HCP	K4
chr1	149850785	149853285	+	SNX27	NM_030918	HCP	K4
chr1	149953914	149956414	-	TNRC4	NM_007185	LCP	K4
chr1	150000664	150003164	-	MRPL9	NM_031420	HCP	K4
chr1	150005254	150007754	+	OAZ3	NM_016178	LCP	None
chr1	150027634	150030134	-	TDRKH	NM_001083964,NM_006862,NM_001083963,NM_001083965	HCP	K4
chr1	150042506	150045006	-	LINGO4	NM_001004432	LCP	None
chr1	150063177	150065677	-	RORC	NM_001001523	LCP	K4
chr1	150068972	150071472	-	RORC	NM_005060	LCP	None
chr1	150090797	150093297	-	THEM5	NM_182578	LCP	None
chr1	150146737	150149237	-	THEM4	NM_053055	HCP	K4
chr1	150231338	150233838	-	S100A10	NM_002966	HCP	K4
chr11	5023831	5026331	+	OR52J3	NM_001001916	ICP	None
chr1	150274135	150276635	-	S100A11	NM_005620	ICP	K4
chr1	150326164	150328664	-	TCHHL1	NM_001008536	LCP	None
chr1	150351180	150353680	-	TCHH	NM_007113	HCP	K4+K27
chr11	5035433	5037933	-	OR52E2	NM_001005164	LCP	None
chr1	150461293	150463793	-	HRNR	NM_001009931	LCP	None
chr1	150562303	150564803	-	FLG	NM_002016	LCP	None
chr1	150597106	150599606	-	FLG2	NM_001014342	LCP	None
chr1	150651352	150653852	-	CRNN	NM_016190	LCP	None
chr1	150749443	150751943	+	LCE5A	NM_178438	LCP	None
chr1	150753101	150755601	+	CRCT1	NM_019060	HCP	K27
chr1	150803872	150806372	-	LCE3E	NM_178435	LCP	None
chr1	150817604	150820104	-	LCE3D	NM_032563	LCP	None
chr1	150839331	150841831	+	LCE3C	NM_178434	LCP	None
chr1	150852410	150854910	+	LCE3B	NM_178433	LCP	None
chr1	150860203	150862703	-	LCE3A	NM_178431	ICP	None
chr1	150901995	150904495	+	LCE2D	NM_178430	LCP	None
chr1	150936963	150939463	+	LCE2A	NM_178428	LCP	None
chr1	150947646	150950146	+	LCE4A	NM_178356	LCP	None
chr11	5097384	5099884	-	OR52A4	NM_001005222	ICP	None
chr1	150996629	150999129	+	KPRP	NM_001025231	LCP	None
chr1	151014971	151017471	+	LCE1F	NM_178354	LCP	None
chr1	151024876	151027376	+	LCE1E	NM_178353	LCP	None
chr1	151035350	151037850	+	LCE1D	NM_178352	LCP	None
chr1	151043731	151046231	-	LCE1C	NM_178351	LCP	None
chr1	151050570	151053070	+	LCE1B	NM_178349	LCP	None
chr1	151066072	151068572	+	LCE1A	NM_178348	LCP	None
chr11	5108448	5110948	-	OR52A5	NM_001005160	LCP	None
chr1	151116921	151119421	+	SMCP	NM_030663	LCP	None
chr1	151147162	151149662	+	IVL	NM_005547	LCP	None
chr1	151209251	151211751	+	SPRR4	NM_173080	LCP	None
chr1	151222680	151225180	+	SPRR1A	NM_005987	LCP	None
chr1	15122712	15125212	+	KIAA1026	NM_001018000	HCP	K4+K27
chr1	151240346	151242846	+	SPRR3	NM_005416,NM_001097589	LCP	None
chr1	151269802	151272302	+	SPRR1B	NM_003125	LCP	None
chr1	151278218	151280718	-	SPRR2D	NM_006945	LCP	None
chr11	5128175	5130675	-	OR52A1	NM_012375	LCP	None
chr1	15128382	15130882	+	KIAA1026	NM_001018001	LCP	None
chr1	151294612	151297112	-	SPRR2A	NM_005988	LCP	None
chr1	151308708	151311208	-	SPRR2B	NM_001017418	LCP	None
chr1	151331625	151334125	-	SPRR2E	NM_001024209	LCP	None
chr1	151350613	151353113	-	SPRR2F	NM_001014450	LCP	None
chr1	151387231	151389731	-	SPRR2G	NM_001014291	ICP	None
chr1	151442042	151444542	+	LELP1	NM_001010857	LCP	None
chr1	15144501	15147001	+	KIAA1026	NM_001017999	ICP	None
chr1	151498302	151500802	+	LOR	NM_000427	HCP	K27
chr1	151547818	151550318	-	PGLYRP3	NM_052891	LCP	None
chr1	151585646	151588146	-	PGLYRP4	NM_020393	ICP	None
chr1	151596453	151598953	+	S100A9	NM_002965	LCP	None
chr1	151612699	151615199	-	S100A12	NM_005621	ICP	None
chr1	151628173	151630673	-	S100A8	NM_002964	LCP	None
chr1	151677127	151679627	-	S100A7L2	NM_001045479	LCP	None
chr11	5176506	5179006	-	OR51V1	NM_001004760	LCP	None
chr1	151773341	151775841	-	S100A6	NM_014624	HCP	K4+K27
chr1	151778865	151781365	-	S100A5	NM_002962	LCP	None
chr1	151782906	151785406	-	S100A4	NM_019554,NM_002961	LCP	None
chr1	151786358	151788858	-	S100A3	NM_002960	LCP	None
chr1	151802930	151805430	-	S100A2	NM_005978	LCP	None
chr1	151850138	151852638	-	S100A16	NM_080388	LCP	K4
chr1	151853414	151855914	-	S100A14	NM_020672	LCP	None
chr1	151864649	151867149	-	S100A13	NM_001024212,NM_001024213,NM_001024211,NM_005979	LCP	K4
chr1	151866996	151869496	+	S100A1	NM_006271	LCP	None
chr1	151871192	151873692	-	S100A13	NM_001024210	HCP	K4
chr1	151872648	151875148	+	C1orf77	NM_015607	HCP	K4
chr1	151897323	151899823	+	SNAPAP	NM_012437	HCP	K4
chr1	151908103	151910603	-	ILF2	NM_004515	HCP	K4
chr1	151917236	151919736	+	NPR1	NM_000906	HCP	K4
chr1	151966690	151969190	+	INTS3	NM_023015	HCP	K4
chr1	152011179	152013679	-	C1orf193	NM_001099689	LCP	None
chr1	152013891	152016391	+	SLC27A3	NM_024330	HCP	K4
chr11	5202877	5205377	-	HBB	NM_000518	LCP	None
chr1	152065448	152067948	-	GATAD2B	NM_020699	LCP	None
chr11	5210434	5212934	-	HBD	NM_000519	LCP	None
chr1	152183778	152186278	-	DENND4B	NM_014856	HCP	K4
chr1	152195667	152198167	-	CRTC2	NM_181715	HCP	K4
chr1	152204812	152207312	-	SLC39A1	NM_014437	HCP	K4
chr1	152206520	152209020	+	CREB3L4	NM_130898	HCP	K4
chr1	152215075	152217575	-	JTB	NM_006694	HCP	K4
chr1	152223430	152225930	-	RAB13	NM_002870	ICP	K4
chr1	152229352	152231852	+	RPS27	NM_001030	HCP	K4
chr11	523550	526050	-	HRAS	NM_005343,NM_176795	HCP	K4
chr1	152392216	152394716	-	NUP210L	NM_207308	ICP	None
chr1	152420349	152422849	-	TPM3	NM_153649,NM_001043353,NM_001043352,NM_001043351	HCP	K4
chr1	152429233	152431733	-	TPM3	NM_152263	LCP	None
chr1	152443433	152445933	-	C1orf189	NM_001010979	ICP	None
chr1	152457897	152460397	-	C1orf43	NM_015449,NM_001098616,NM_138740	HCP	K4
chr11	5245949	5248449	-	HBE1	NM_005330	LCP	None
chr1	152463681	152466181	+	UBAP2L	NM_014847	LCP	None
chr1	152511162	152513662	+	HAX1	NM_001018837,NM_006118	HCP	K4
chr1	152564159	152566659	+	ATP8B2	NM_001005855	HCP	K4
chr1	152566399	152568899	+	ATP8B2	NM_020452	HCP	K4
chr1	152643792	152646292	+	IL6R	NM_181359,NM_000565	HCP	K4+K27
chr11	527026	529526	+	LRRC56	NM_198075	HCP	K4
chr1	152739213	152741713	-	SHE	NM_001010846	HCP	K4+K27
chr1	152740818	152743318	+	TDRD10	NM_001098475,NM_182499	HCP	K27
chr11	5277752	5280252	-	OR51B4	NM_033179	LCP	None
chr1	152795744	152798244	-	UBE2Q1	NM_017582	HCP	K4
chr1	152806380	152808880	+	CHRNB2	NM_000748	HCP	K4
chr1	152845306	152847806	-	ADAR	NM_015841,NM_001111,NM_015840	HCP	K4
chr1	152865061	152867561	-	ADAR	NM_001025107	HCP	K4
chr11	5300158	5302658	-	OR51B2	NM_033180	ICP	None
chr1	15300183	15302683	+	FLJ43806	NM_201628	ICP	None
chr1	153096962	153099462	-	KCNN3	NM_170782	LCP	None
chr1	153107378	153109878	-	KCNN3	NM_002249	ICP	K4+K27
chr1	153174108	153176608	-	PMVK	NM_006556	HCP	K4
chr1	153193191	153195691	-	PBXIP1	NM_020524	LCP	K4
chr11	5319330	5321830	-	OR51B5	NM_001005567	LCP	None
chr1	153198882	153201382	-	PYGO2	NM_138300	HCP	K4
chr1	153207626	153210126	-	SHC1	NM_183001	LCP	K4
chr1	153211464	153213964	-	SHC1	NM_003029	HCP	K4
chr1	153213337	153215837	+	CKS1B	NM_001826	HCP	K4
chr1	153221940	153224440	+	FLAD1	NM_201398,NM_025207	ICP	K4
chr1	153232185	153234685	+	LENEP	NM_018655	LCP	None
chr1	153241235	153243735	+	ZBTB7B	NM_015872	ICP	K4
chr1	153270881	153273381	-	DCST2	NM_144622	LCP	None
chr1	153272423	153274923	+	DCST1	NM_152494	LCP	None
chr11	5328813	5331313	+	OR51B6	NM_001004750	LCP	None
chr1	153289885	153292385	+	ADAM15	NM_207197,NM_207195,NM_207191,NM_207194,NM_207196,NM_003815	HCP	K4+K27
chr1	153302336	153304836	+	EFNA4	NM_182689,NM_005227,NM_182690	HCP	K4
chr1	153317471	153319971	+	EFNA3	NM_004952	HCP	K4+K27
chr1	153366472	153368972	+	EFNA1	NM_004428,NM_182685	HCP	K4+K27
chr1	153374449	153376949	+	RAG1AP1	NM_018845	HCP	K4
chr1	153377563	153380063	-	DPM3	NM_153741,NM_018973	ICP	K4
chr1	153410428	153412928	-	KRTCAP2	NM_173852	HCP	K4
chr1	153412483	153414983	+	TRIM46	NM_025058	ICP	K4
chr1	153427324	153429824	-	MUC1	NM_001018017,NM_001044391,NM_001018016,NM_002456,NM_001044393,NM_001044390,NM_001044392	ICP	K4
chr1	153442314	153444814	-	THBS3	NM_007112	ICP	K4
chr1	153444613	153447113	+	MTX1	NM_002455,NM_198883	HCP	K4
chr1	153475677	153478177	-	GBA	NM_000157	LCP	None
chr1	153479112	153481612	-	GBA	NM_001005749,NM_001005741,NM_001005742,NM_001005750	HCP	K4
chr1	153489898	153492398	-	C1orf2	NM_198264,NM_006589	HCP	K4
chr1	153496819	153499319	-	SCAMP3	NM_052837,NM_005698	HCP	K4
chr1	153507905	153510405	-	CLK2	NM_003993	HCP	K4
chr1	153513497	153515997	+	HCN3	NM_020897	HCP	K4
chr1	15352315	15354815	+	TMEM51	NM_018022	HCP	K4
chr1	153535602	153538102	-	PKLR	NM_000298,NM_181871	LCP	None
chr1	153545700	153548200	+	FDPS	NM_002004	LCP	K4
chr1	153558562	153561062	-	C1orf104	NM_001039517	HCP	K4+K27
chr1	153560491	153562991	+	RUSC1	NM_014328	HCP	K4
chr11	5366704	5369204	+	OR51M1	NM_001004756	LCP	None
chr1	153924997	153927497	+	DAP3	NM_004632,NM_033657	HCP	K4
chr11	5399506	5402006	+	OR51Q1	NM_001004757	LCP	None
chr1	1540246	1542746	+	MIB2	NM_080875	HCP	K4
chr1	154091596	154094096	-	GON4L	NM_032292,NM_001037533	HCP	K4
chr1	154095423	154097923	+	SYT11	NM_152280	HCP	K4
chr1	154145801	154148301	-	RIT1	NM_006912	ICP	K4
chr1	154168812	154171312	-	KIAA0907	NM_014949	HCP	K4
chr11	5417320	5419820	-	OR51I1	NM_001005288	LCP	None
chr1	154177603	154180103	+	RXFP4	NM_181885	ICP	None
chr1	154212575	154215075	-	ARHGEF2	NM_004723	HCP	K4
chr1	154255382	154257882	-	SSR2	NM_003145	HCP	K4
chr1	154288140	154290640	-	UBQLN4	NM_020131	HCP	K4
chr1	154290728	154293228	+	MAPBPIP	NM_014017	HCP	K4
chr1	154297089	154299589	+	RAB25	NM_020387	LCP	K4
chr11	5430794	5433294	+	OR51I2	NM_001004754	LCP	None
chr1	154316413	154318913	-	MEX3A	NM_001093725	HCP	K4
chr1	154350584	154353084	+	LMNA	NM_170708,NM_005572,NM_170707	HCP	K4
chr1	154389511	154392011	+	SEMA4A	NM_022367	LCP	None
chr1	154430022	154432522	+	SLC25A44	NM_014655	HCP	K4
chr1	154448907	154451407	+	PMF1	NM_007221	HCP	K4
chr1	154478128	154480628	+	BGLAP	NM_199173	LCP	None
chr1	154482441	154484941	-	PAQR6	NM_198406,NM_024897	LCP	None
chr1	154517240	154519740	-	SMG5	NM_015327	HCP	K4
chr1	154518862	154521362	+	TMEM79	NM_032323	HCP	K4
chr1	154530073	154532573	-	C1orf85	NM_144580	ICP	K4
chr1	154533714	154536214	-	VHLL	NM_001004319	ICP	None
chr1	154572819	154575319	-	CCT3	NM_001008800,NM_001008883,NM_005998	HCP	K4
chr1	154573228	154575728	+	C1orf182	NM_144627	HCP	K4
chr1	154605126	154607626	+	RHBG	NM_020407	HCP	K4+K27
chr11	5466012	5468512	+	OR52D1	NM_001005163	LCP	None
chr1	154663808	154666308	-	C1orf61	NM_006365	LCP	K4+K27
chr1	154735153	154737653	-	MEF2D	NM_005920	HCP	K4
chr1	154807020	154809520	-	IQGAP3	NM_178229	HCP	K4
chr1	154827681	154830181	+	APOA1BP	NM_144772	HCP	K4
chr1	154835894	154838394	-	GPATCH4	NM_182679,NM_015590	HCP	K4
chr1	154855209	154857709	+	HAPLN2	NM_021817	LCP	K4
chr11	5485729	5488229	-	UBQLN3	NM_017481	LCP	None
chr11	54866752	54869252	+	OR4A16	NM_001005274	LCP	None
chr1	154877863	154880363	+	BCAN	NM_021948,NM_198427	HCP	K4+K27
chr11	548779	551279	-	C11orf35	NM_173573	HCP	K4
chr11	54891435	54893935	+	OR4A15	NM_001005275	LCP	None
chr1	154911813	154914313	-	NES	NM_006617	HCP	K4
chr11	5492532	5495032	-	UBQLNL	NM_145053	LCP	None
chr1	154939999	154942499	-	CRABP2	NM_001878	HCP	K4+K27
chr1	154962329	154964829	-	ISG20L2	NM_030980	ICP	K4
chr1	154964401	154966901	+	C1orf66	NM_015997	HCP	K4
chr1	154975547	154978047	-	MRPL24	NM_024540,NM_145729	ICP	K4
chr1	154986160	154988660	-	HDGF	NM_004494	HCP	K4
chr1	155003397	155005897	+	PRCC	NM_005973,NM_199416	HCP	K4
chr1	155051226	155053726	-	SH2D2A	NM_003975	LCP	K27
chr1	155051665	155054165	+	NTRK1	NM_001007792	LCP	K27
chr11	55077858	55080358	+	OR4C15	NM_001001920	LCP	None
chr1	155093290	155095790	-	INSRR	NM_014215	ICP	K27
chr11	550949	553449	+	RASSF7	NM_003475	HCP	K4
chr11	55095679	55098179	+	OR4C16	NM_001004701	LCP	None
chr1	155096794	155099294	+	NTRK1	NM_002529,NM_001012331	HCP	K4+K27
chr11	55126425	55128925	-	OR4C11	NM_001004700	LCP	None
chr1	155129646	155132146	+	PEAR1	NM_001080471	ICP	K4+K27
chr1	155156827	155159327	+	C1orf92	NM_144702	HCP	K4+K27
chr11	55161909	55164409	+	OR4P4	NM_001004124	ICP	None
chr11	55174455	55176955	+	OR4S2	NM_001004059	ICP	None
chr11	55188718	55191218	+	OR4C6	NM_001004704	LCP	None
chr11	5521329	5523829	-	OR52H1	NM_001005289	LCP	None
chr1	155279786	155282286	-	ARHGEF11	NM_198236,NM_014784	HCP	K4
chr11	55296989	55299489	+	OR5D13	NM_001001967	LCP	None
chr11	55319107	55321607	+	OR5D14	NM_001004735	LCP	None
chr1	155334224	155336724	-	FLJ16478	NM_001004341	LCP	None
chr11	55335018	55337518	+	OR5L1	NM_001004738	LCP	None
chr11	55343181	55345681	+	OR5D18	NM_001001952	ICP	None
chr11	55350770	55353270	+	OR5L2	NM_001004739	LCP	None
chr11	55362303	55364803	+	OR5D16	NM_001005496	LCP	None
chr1	155372801	155375301	-	ETV3	NM_005240	HCP	K4
chr11	55436634	55439134	-	OR5W2	NM_001001960	LCP	None
chr11	55458452	55460952	-	OR5I1	NM_006637	LCP	None
chr11	55490515	55493015	-	OR10AG1	NM_001005491	LCP	None
chr11	55516677	55519177	-	OR5F1	NM_003697	ICP	None
chr11	55553970	55556470	+	OR5AS1	NM_001001921	LCP	None
chr11	5558182	5560682	+	OR52B6	NM_001005162	LCP	None
chr11	55616859	55619359	+	OR8I2	NM_001003750	LCP	None
chr11	55659770	55662270	-	OR8J3	NM_001004064	LCP	None
chr11	55682369	55684869	-	OR8K5	NM_001004058	LCP	None
chr11	55700169	55702669	+	OR5J2	NM_001005492	LCP	None
chr11	5573781	5576281	+	TRIM6-TRIM34,TRIM6	NM_001003818,NM_001003819,NM_058166	ICP	K4
chr11	55755237	55757737	-	OR5T2	NM_001004746	LCP	None
chr11	55775751	55778251	+	OR5T3	NM_001004747	LCP	None
chr1	155786934	155789434	-	FCRL5	NM_031281	LCP	None
chr11	55799190	55801690	+	OR5T1	NM_001004745	ICP	None
chr11	55813114	55815614	-	OR8H1	NM_001005199	ICP	None
chr1	155832494	155834994	-	FCRL4	NM_031282	LCP	None
chr11	55841858	55844358	+	OR8K3	NM_001005202	ICP	None
chr11	55869590	55872090	+	OR8K1	NM_001002907	ICP	None
chr11	55883798	55886298	+	OR8J1	NM_001005205	LCP	None
chr11	55899175	55901675	+	OR8U1	NM_001005204	LCP	None
chr1	155935271	155937771	-	FCRL3	NM_052939	LCP	None
chr11	55940284	55942784	-	OR5R1	NM_001004744	LCP	None
chr11	5597249	5599749	+	TRIM34	NM_001003827	ICP	None
chr11	55985453	55987953	-	OR5M9	NM_001004743	LCP	None
chr11	55992549	55995049	-	OR5M3	NM_001004742	ICP	None
chr1	156002339	156004839	-	FCRL2	NM_138738	ICP	None
chr1	156011533	156014033	-	FCRL2	NM_030764	LCP	None
chr11	56013422	56015922	-	OR5M8	NM_001005282	ICP	None
chr11	5602310	5604810	+	TRIM34	NM_021616,NM_130389	ICP	K4
chr1	156054515	156057015	-	FCRL1	NM_052938	LCP	None
chr11	56065309	56067809	-	OR5M11	NM_001005245	LCP	None
chr1	156076175	156078675	-	CD5L	NM_005894	LCP	None
chr1	15608527	15611027	+	EFHD2	NM_024329	HCP	K4
chr11	5609560	5612060	+	TRIM34	NM_130390	LCP	None
chr11	56099773	56102273	-	OR5M10	NM_001004741	LCP	None
chr11	56135554	56138054	-	OR5M1	NM_001004740	LCP	None
chr11	56164491	56166991	-	OR5AP2	NM_001002925	ICP	None
chr11	56187237	56189737	+	OR5AR1	NM_001004730	LCP	None
chr11	56223939	56226439	+	OR9G1,OR9G9	NM_001005213,NM_001013358	LCP	None
chr1	156229186	156231686	+	KIRREL	NM_018240	HCP	K4
chr11	56265863	56268363	-	OR9G4	NM_001005284	LCP	None
chr1	15637024	15639524	+	CTRC	NM_007272	ICP	None
chr1	156415860	156418360	+	CD1D	NM_001766	HCP	K4+K27
chr1	156490050	156492550	+	CD1A	NM_001763	LCP	None
chr11	56512464	56514964	+	OR5AK2	NM_001005323	LCP	None
chr1	156525686	156528186	+	CD1C	NM_001765	LCP	None
chr1	156565945	156568445	-	CD1B	NM_001764	LCP	None
chr1	156589663	156592163	+	CD1E	NM_001042583,NM_001042585,NM_030893,NM_001042587,NM_001042584,NM_001042586	LCP	None
chr11	565985	568485	+	KIAA1542	NM_020901	HCP	K4
chr11	5660869	5663369	-	TRIM5	NM_033092,NM_033034,NM_033093	ICP	K4
chr1	156633880	156636380	-	OR10T2	NM_001004475	LCP	None
chr1	156655280	156657780	-	OR10K2	NM_001004476	LCP	None
chr11	5666994	5669494	+	TRIM22	NM_006074	LCP	K4
chr1	156701475	156703975	+	OR10K1	NM_001004473	LCP	None
chr11	56705296	56707796	+	LRRC55	NM_001005210	LCP	K27
chr1	156715791	156718291	+	OR10R2	NM_001004472	LCP	None
chr1	15674682	15677182	+	ELA2B	NM_015849	ICP	None
chr11	56759489	56761989	-	AGTRL1	NM_005161	ICP	None
chr1	156782519	156785019	-	OR6Y1	NM_001005189	LCP	None
chr1	156814313	156816813	-	OR10X1	NM_001004477	LCP	None
chr1	156842352	156844852	+	OR10Z1	NM_001004478	LCP	None
chr11	56846989	56849489	-	TNKS1BP1	NM_033396	HCP	K4
chr11	56857927	56860427	-	SSRP1	NM_003146	HCP	K4
chr11	56862024	56864524	+	P2RX3	NM_002559	LCP	None
chr11	56903199	56905699	-	PRG3	NM_006093	ICP	None
chr11	56912706	56915206	-	PRG2	NM_002728	LCP	K27
chr1	156921130	156923630	-	SPTA1	NM_003126	LCP	None
chr1	156935066	156937566	-	OR6K2	NM_001005279	ICP	None
chr11	56949299	56951799	-	SLC43A3	NM_199329,NM_014096,NM_017611	HCP	K4
chr1	156952577	156955077	-	OR6K3	NM_001005327	LCP	None
chr11	56984414	56986914	+	RTN4RL2	NM_178570	HCP	K4+K27
chr1	156990729	156993229	+	OR6K6	NM_001005184	LCP	None
chr1	157001096	157003596	-	OR6N1	NM_001005185	LCP	None
chr1	157012049	157014549	-	OR6N2	NM_001005278	LCP	None
chr11	57037735	57040235	-	SLC43A1	NM_003627	HCP	K4
chr11	57052808	57055308	-	TIMM10	NM_012456	HCP	K4
chr1	157067291	157069791	+	MNDA	NM_002432	LCP	None
chr11	57089892	57092392	-	UBE2L6	NM_198183,NM_004223	HCP	K4
chr11	57121441	57123941	+	SERPING1	NM_000062,NM_001032295	ICP	K4
chr11	5713822	5716322	+	OR56B1	NM_001005180	LCP	None
chr1	157167465	157169965	+	PYHIN1	NM_198929,NM_198930,NM_198928,NM_152501	LCP	None
chr11	57171993	57174493	-	YPEL4	NM_145008	LCP	K4
chr11	57180705	57183205	+	CLP1	NM_006831	HCP	K4
chr11	57191549	57194049	+	ZDHHC5	NM_015457	HCP	K4
chr1	15721377	15723877	-	CASP9	NM_032996,NM_001229	HCP	K4
chr11	57234249	57236749	-	MED19	NM_153450	HCP	K4
chr11	57236117	57238617	+	TXNDC14	NM_015959	HCP	K4
chr1	157245805	157248305	+	IFI16	NM_005531	ICP	None
chr1	15725438	15727938	+	DNAJC16	NM_015291	HCP	K4
chr11	57264797	57267297	+	C11orf31	NM_170746	HCP	K4
chr11	57285309	57287809	+	CTNND1	NM_001085467,NM_001331,NM_001085458,NM_001085462,NM_001085466,NM_001085469,NM_001085464,NM_001085461,NM_001085459,NM_001085465,NM_001085460,NM_001085463,NM_001085468	ICP	K4
chr1	157311271	157313771	-	AIM2	NM_004833	LCP	None
chr11	5732046	5734546	+	OR52N4	NM_001005175	LCP	None
chr1	157407543	157410043	+	CADM3	NM_021189	ICP	K4
chr1	157440633	157443133	+	DARC	NM_002036	LCP	None
chr1	157525627	157528127	+	FCER1A	NM_002001	LCP	None
chr11	5754440	5756940	-	OR52N5	NM_001001922	LCP	None
chr11	57547428	57549928	+	OR9Q1	NM_001005212	ICP	None
chr1	157549073	157551573	-	OR10J3	NM_001004467	LCP	None
chr11	57554500	57557000	+	OR6Q1	NM_001005186	LCP	None
chr11	57641492	57643992	-	OR9I1	NM_001005211	LCP	None
chr11	5764622	5767122	-	OR52N1	NM_001001913	LCP	None
chr1	157675672	157678172	+	OR10J1	NM_012351	LCP	None
chr11	57714038	57716538	+	OR9Q2	NM_001005283	ICP	None
chr11	57726229	57728729	-	OR1S2	NM_001004459	LCP	None
chr11	57738292	57740792	+	OR1S1	NM_001004458	LCP	None
chr11	57750923	57753423	-	OR10Q1	NM_001004471	ICP	None
chr1	157770421	157772921	-	OR10J5	NM_001004469	LCP	None
chr11	57790308	57792808	-	OR10W1	NM_207374	LCP	None
chr1	15782192	15784692	-	AGMAT	NM_024758	HCP	K4
chr1	157823739	157826239	+	APCS	NM_001639	LCP	None
chr11	57881118	57883618	-	OR5B17	NM_001005489	ICP	None
chr11	57925458	57927958	-	OR5B3	NM_001005469	LCP	None
chr11	57945310	57947810	-	OR5B2	NM_001005566	LCP	None
chr1	157949003	157951503	-	CRP	NM_000567	LCP	None
chr11	57962200	57964700	-	OR5B12	NM_001004733	LCP	None
chr11	5797641	5800141	+	OR52N2	NM_001005174	LCP	None
chr1	158016882	158019382	+	DUSP23	NM_017823	HCP	K4
chr11	58030154	58032654	-	OR5B21	NM_001005218	ICP	None
chr1	158038337	158040837	+	FCRL6	NM_001004310	LCP	None
chr1	158062602	158065102	+	SLAMF8	NM_020125	LCP	None
chr1	158097071	158099571	-	VSIG8	NM_001013661	LCP	None
chr11	58097910	58100410	-	LPXN	NM_004811	LCP	None
chr11	58102662	58105162	+	ZFP91,ZFP91-CNTF	NM_053023,NM_170768	HCP	K4
chr1	158134530	158137030	-	CCDC19	NM_012337	HCP	K4
chr11	58146220	58148720	+	CNTF	NM_000614	LCP	None
chr1	158159908	158162408	-	TAGLN2	NM_003564	ICP	K4
chr1	15816156	15818656	+	DDI2	NM_032341	HCP	K4
chr11	5817703	5820203	-	OR52E6	NM_001005167	LCP	None
chr1	158180010	158182510	-	IGSF9	NM_020789	HCP	K4
chr1	158188634	158191134	-	SLAMF9	NM_033438	LCP	None
chr11	58254023	58256523	-	GLYAT	NM_201648,NM_005838	LCP	None
chr1	158266407	158268907	-	PIGM	NM_145167	HCP	K4
chr1	158304585	158307085	-	KCNJ10	NM_002241	HCP	K4+K27
chr1	158317483	158319983	+	KCNJ9	NM_004983	LCP	K27
chr1	158333032	158335532	-	IGSF8	NM_052868	HCP	K4
chr11	5833508	5836008	-	OR52E8	NM_001005168	ICP	None
chr1	158351671	158354171	+	ATP1A2	NM_000702	LCP	K4
chr11	58366573	58369073	-	GLYATL2	NM_145016	LCP	None
chr1	158387475	158389975	+	ATP1A4	NM_144699	LCP	None
chr1	158413324	158415824	+	ATP1A4	NM_001001734	LCP	None
chr1	158426488	158428988	+	CASQ1	NM_001231	LCP	None
chr1	158441250	158443750	+	PEA15	NM_003768	HCP	K4
chr11	58466797	58469297	+	GLYATL1	NM_080661	LCP	None
chr1	158496603	158499103	-	WDR42A	NM_015726	HCP	K4
chr1	158519555	158522055	-	PEX19	NM_002857	ICP	K4
chr1	158577978	158580478	-	COPA	NM_001098398,NM_004371	HCP	K4
chr1	158579186	158581686	+	NCSTN	NM_015331	HCP	K4
chr1	15858450	15860950	+	RSC1A1	NM_006511	LCP	None
chr1	158602997	158605497	+	NHLH1	NM_005598	LCP	None
chr11	5861598	5864098	+	OR52E4	NM_001005165	LCP	None
chr1	158636490	158638990	+	VANGL2	NM_020335	HCP	K4
chr11	58668327	58670827	+	FAM111A	NM_198847,NM_022074	HCP	K4+K27
chr11	58695887	58698387	+	DTX4	NM_015177	HCP	K4
chr11	58735070	58737570	-	MPEG1	NM_001039396	LCP	None
chr1	158757666	158760166	-	SLAMF6	NM_052931	LCP	None
chr1	15880112	15882612	+	PLEKHM2	NM_015164	ICP	None
chr1	158813887	158816387	-	CD84	NM_003874	LCP	None
chr1	158881493	158883993	-	SLAMF1	NM_003037	LCP	None
chr11	58888007	58890507	+	OR5AN1	NM_001004729	LCP	None
chr11	58945002	58947502	-	OR5A2	NM_001001954	LCP	None
chr1	158946209	158948709	-	CD48	NM_001778	LCP	None
chr11	58966717	58969217	+	OR5A1	NM_001004728	LCP	None
chr1	158975200	158977700	+	SLAMF7	NM_021181	LCP	None
chr11	58980509	58983009	+	OR4D6	NM_001004708	ICP	None
chr11	59000978	59003478	+	OR4D10	NM_001004705	LCP	None
chr11	59027124	59029624	+	OR4D11	NM_001004706	ICP	None
chr1	159032051	159034551	+	LY9	NM_001033667,NM_002348	LCP	None
chr11	59038461	59040961	+	OR4D9	NM_001004711	LCP	None
chr1	159097269	159099769	-	CD244	NM_016382	LCP	None
chr1	159119584	159122084	-	ITLN1	NM_017625	LCP	None
chr11	59138193	59140693	-	OSBP	NM_002556	HCP	K4
chr11	59180994	59183494	-	FLJ36874	NM_152716	LCP	None
chr1	159189213	159191713	-	ITLN2	NM_080878	LCP	None
chr11	59235894	59238394	-	OR10V1	NM_001005324	LCP	None
chr11	5924652	5927152	+	OR56A3	NM_001003443	LCP	None
chr1	159255557	159258057	-	F11R	NM_016946	HCP	K4
chr1	159273358	159275858	-	F11R	NM_144503	HCP	K4
chr11	59278964	59281464	+	STX3	NM_004177	HCP	K4
chr1	159280381	159282881	-	USF1	NM_207005,NM_007122	ICP	K4
chr1	159304384	159306884	-	ARHGAP30	NM_181720,NM_001025598	LCP	None
chr1	159323966	159326466	-	PVRL4	NM_030916	LCP	None
chr11	59332921	59335421	-	MRPL16	NM_017840	HCP	K4
chr1	159334277	159336777	+	KLHDC9	NM_001007255,NM_152366,NM_001007256	HCP	K4
chr1	15934895	15937395	+	SLC25A34	NM_207348	LCP	None
chr1	159352490	159354990	-	PFDN2	NM_012394	HCP	K4
chr1	159354014	159356514	+	NIT1	NM_005600	HCP	K4
chr1	159367028	159369528	-	DEDD	NM_001039712,NM_032998,NM_001039711	HCP	K4
chr11	59367550	59370050	-	GIF	NM_005142	LCP	None
chr11	59388617	59391117	-	TCN1	NM_001062	LCP	None
chr1	159389657	159392157	+	UFC1	NM_016406	ICP	K4
chr1	159395377	159397877	+	USP21	NM_001014443,NM_012475	HCP	K4
chr1	159402317	159404817	+	PPOX	NM_000309	HCP	K4
chr1	15941003	15943503	+	TMEM82	NM_001013641	ICP	None
chr1	159411938	159414438	-	B4GALT3	NM_003779	HCP	K4
chr1	159433468	159435968	-	ADAMTS4	NM_005099	LCP	K4
chr1	159435228	159437728	+	NDUFS2	NM_004550	LCP	K4
chr1	159451210	159453710	+	FCER1G	NM_004106	ICP	None
chr1	159458042	159460542	-	APOA2	NM_001643	LCP	None
chr1	159461956	159464456	+	TOMM40L	NM_032174	LCP	K4
chr1	159472624	159475124	-	NR1I3	NM_001077474,NM_001077480,NM_001077477,NM_001077471,NM_001077469,NM_001077476,NM_001077482,NM_001077472,NM_001077478,NM_005122,NM_001077473,NM_001077470,NM_001077475,NM_001077481,NM_001077479	ICP	None
chr1	159544377	159546877	-	MPZ	NM_000530	LCP	None
chr1	159550295	159552795	+	LOC642502,SDHC	NM_001089593,NM_001035512,NM_003001,NM_001035511,NM_001035513	HCP	K4
chr11	59563823	59566323	+	PLAC1L	NM_173801	ICP	None
chr1	15957341	15959841	+	FBLIM1	NM_017556	HCP	K4
chr11	59580176	59582676	+	MS4A3	NM_006138,NM_001031809,NM_001031666	LCP	None
chr1	159602288	159604788	-	C1orf192	NM_001013625	LCP	None
chr11	59612212	59614712	+	MS4A2	NM_000139	LCP	None
chr11	5962736	5965236	-	OR52L1	NM_001005173	LCP	None
chr1	15963312	15965812	+	FBLIM1	NM_001024216,NM_001024215	LCP	None
chr11	59705250	59707750	-	MS4A6A	NM_152852,NM_022349,NM_152851	LCP	None
chr1	159741343	159743843	+	FCGR2A	NM_021642	ICP	None
chr11	5978954	5981454	-	OR56A4	NM_001005179	LCP	None
chr11	59805187	59807687	+	MS4A4A	NM_024021,NM_148975	LCP	None
chr11	59858430	59860930	+	MS4A6E	NM_139249	LCP	None
chr11	59902033	59904533	+	MS4A7	NM_206939,NM_021201,NM_206938,NM_206940	LCP	None
chr11	59919562	59922062	+	NYD-SP21	NM_001079692,NM_032597	LCP	None
chr1	159942885	159945385	+	FCRLA	NM_032738	LCP	None
chr11	59953137	59955637	+	MS4A5	NM_023945	LCP	None
chr1	159958580	159961080	+	FCRLB	NM_001002901	LCP	None
chr11	59979357	59981857	+	MS4A1	NM_152866,NM_021950	LCP	None
chr1	159985704	159988204	+	DUSP12	NM_007240	HCP	K4
chr1	160002207	160004707	+	ATF6	NM_007348	ICP	K4
chr11	60016326	60018826	+	MS4A12	NM_017716	ICP	None
chr11	6003510	6006010	-	OR56A1	NM_001001917	LCP	None
chr11	60038961	60041461	+	MS4A13	NM_001012417,NM_001100909	ICP	None
chr11	60223122	60225622	+	MS4A8B	NM_031457	LCP	None
[truncated: 16,218 more rows]
