# Supplementary material for: Genomewide Analysis of PRC1 and PRC2 Occupancy Identifies Two Classes of Bivalent Domains
Source: PLoS Genet. 2008 Oct 31;4(10):e1000242. doi: 10.1371/journal.pgen.1000242 (PMC2567431; doi:10.1371/journal.pgen.1000242)
Supplement: Table S4 — Comparison of chromatin states of analyzed promoters between mES and hES cells. (1.69 MB XLS) [file pgen.1000242.s013.xls]

## Sheet: Sheet1
Mouse gene name	Mouse promoter	CpG_class	Human gene name	Human Promoterstate	CpG_Class
Drd1ip	K27	ICP	DRD1IP	K27	HCP
Hoxb8	K27	HCP	HOXB8	K27	HCP
Hoxd12	K27	HCP	HOXD12	K27	HCP
Hoxd4	K27	HCP	HOXD4	K27	HCP
Hoxd8	K27	HCP	HOXD8	K27	HCP
Kcnj9	K27	ICP	KCNJ9	K27	LCP
Mc3r	K27	ICP	MC3R	K27	HCP
Nkx2-2	K27	HCP	NKX2-2	K27	HCP
Ntng2	K27	LCP	NTNG2	K27	ICP
Sftpc	K27	ICP	SFTPC	K27	LCP
Sspo	K27	LCP	SSPO	K27	LCP
Tlx1	K27	HCP	TLX1	K27	HCP
1500005I02Rik	K27	LCP	LOC388419	K4	ICP
1700028P14Rik	K27	ICP	C9orf135	K4	ICP
Angpt1	K27	ICP	ANGPT1	K4	ICP
B3gnt3	K27	HCP	B3GNT3	K4	ICP
Batf2	K27	LCP	BATF2	K4	LCP
Bhmt2	K27	HCP	BHMT2	K4	HCP
Cd72	K27	ICP	CD72	K4	HCP
Chst3	K27	ICP	CHST3	K4	HCP
Cnn1	K27	ICP	CNN1	K4	ICP
Cplx3	K27	ICP	CPLX3	K4	HCP
Cutl2	K27	ICP	CUTL2	K4	HCP
Cyp4x1	K27	HCP	CYP4X1	K4	HCP
Dusp8	K27	ICP	DUSP8	K4	HCP
E430002G05Rik	K27	ICP	DKFZP586H2123	K4	ICP
Fxyd7	K27	ICP	FXYD7	K4	ICP
Hist1h2aa	K27	HCP	HIST1H2AC	K4	HCP
Lsamp	K27	HCP	LSAMP	K4	ICP
Lyl1	K27	ICP	LYL1	K4	ICP
Mpped1	K27	HCP	MPPED1	K4	HCP
Pcdha2	K27	HCP	PCDHA2	K4	HCP
Pcdhb17	K27	HCP	PCDHB16	K4	ICP
Pcdhb22	K27	HCP	PCDHB15	K4	HCP
Plcb2	K27	LCP	PLCB2	K4	LCP
Plekhg4	K27	ICP	PLEKHG4	K4	HCP
Pnma3	K27	ICP	PNMA3	K4	HCP
Pou6f1	K27	ICP	POU6F1	K4	HCP
Ptgds	K27	LCP	PTGDS	K4	HCP
Sez6l2	K27	ICP	SEZ6L2	K4	ICP
Sgip1	K27	HCP	SGIP1	K4	ICP
Slc15a3	K27	HCP	SLC15A3	K4	HCP
Slc2a6	K27	HCP	SLC2A6	K4	HCP
Slc9a9	K27	ICP	SLC9A9	K4	ICP
Tmem16d	K27	ICP	TMEM16D	K4	LCP
Upk3a	K27	ICP	UPK3A	K4	HCP
Xkrx	K27	LCP	XKRX	K4	ICP
Zcchc16	K27	ICP	ZCCHC16	K4	ICP
1110018M03Rik	K27	ICP	LOC387758	K4+K27	ICP
4833427G06Rik	K27	ICP	FLJ46266	K4+K27	ICP
Actl6b	K27	HCP	ACTL6B	K4+K27	HCP
Adcyap1	K27	HCP	ADCYAP1	K4+K27	HCP
Bsx	K27	ICP	BSX	K4+K27	ICP
Cacna1e	K27	HCP	CACNA1E	K4+K27	HCP
Cacng2	K27	HCP	CACNG2	K4+K27	HCP
Cd8a	K27	ICP	CD8A	K4+K27	HCP
Chrdl2	K27	HCP	CHRDL2	K4+K27	HCP
Cyp26b1	K27	LCP	CYP26B1	K4+K27	HCP
Daam2	K27	HCP	DAAM2	K4+K27	ICP
Duox2	K27	HCP	DUOX2	K4+K27	HCP
Edn1	K27	HCP	EDN1	K4+K27	HCP
Elovl3	K27	HCP	ELOVL3	K4+K27	HCP
Evx2	K27	HCP	EVX2	K4+K27	HCP
Hoxa6	K27	HCP	HOXA6	K4+K27	HCP
Hoxb1	K27	HCP	HOXB1	K4+K27	ICP
Hoxb13	K27	ICP	HOXB13	K4+K27	ICP
Hoxb2	K27	HCP	HOXB2	K4+K27	HCP
Kcna4	K27	ICP	KCNA4	K4+K27	HCP
Kcnk9	K27	HCP	KCNK9	K4+K27	HCP
Kcns1	K27	HCP	KCNS1	K4+K27	ICP
Lhx6	K27	HCP	LHX6	K4+K27	HCP
LOC545291	K27	HCP	HPSE2	K4+K27	HCP
Lrrtm3	K27	ICP	LRRTM3	K4+K27	ICP
Myf6	K27	ICP	MYF6	K4+K27	HCP
Neto1	K27	HCP	NETO1	K4+K27	ICP
Nol4	K27	ICP	NOL4	K4+K27	HCP
Nos1	K27	HCP	NOS1	K4+K27	HCP
Nr2f1	K27	HCP	NR2F1	K4+K27	HCP
Nr5a1	K27	ICP	NR5A1	K4+K27	ICP
Nrn1	K27	HCP	NRN1	K4+K27	HCP
Ntrk3	K27	HCP	NTRK3	K4+K27	HCP
Pappa	K27	HCP	PAPPA	K4+K27	HCP
Pax5	K27	ICP	PAX5	K4+K27	HCP
Pax7	K27	HCP	PAX7	K4+K27	HCP
Phox2b	K27	HCP	PHOX2B	K4+K27	HCP
Prrt1	K27	HCP	PRRT1	K4+K27	ICP
Rbp1	K27	HCP	RBP1	K4+K27	HCP
Rph3a	K27	HCP	RPH3A	K4+K27	ICP
Slc16a8	K27	LCP	SLC16A8	K4+K27	HCP
Slitrk3	K27	HCP	SLITRK3	K4+K27	HCP
Sod3	K27	LCP	SOD3	K4+K27	LCP
Tal1	K27	HCP	TAL1	K4+K27	ICP
Tmem16b	K27	ICP	TMEM16B	K4+K27	HCP
Tmem28	K27	HCP	LOC728215	K4+K27	HCP
Trpc5	K27	ICP	TRPC5	K4+K27	ICP
Zeb2	K27	ICP	ZEB2	K4+K27	ICP
Zfp804a	K27	HCP	ZNF804A	K4+K27	HCP
Zic4	K27	ICP	ZIC4	K4+K27	ICP
4921510H08Rik	K27	ICP	C12orf12	None	ICP
4930579J09Rik	K27	LCP	C11orf66	None	LCP
Aicda	K27	ICP	AICDA	None	ICP
Aldh3a1	K27	LCP	ALDH3A1	None	ICP
Alox12b	K27	HCP	ALOX12B	None	LCP
BC027072	K27	ICP	FLJ34931	None	LCP
BC030396	K27	ICP	FAM83A	None	ICP
Bgn	K27	ICP	BGN	None	ICP
BY080835	K27	ICP	C3orf45	None	ICP
Cacna1s	K27	LCP	CACNA1S	None	LCP
Ccdc27	K27	ICP	CCDC27	None	LCP
Cd207	K27	LCP	CD207	None	LCP
Chrm1	K27	LCP	CHRM1	None	LCP
Cldn2	K27	ICP	CLDN2	None	LCP
Cpne6	K27	ICP	CPNE6	None	LCP
Cryaa	K27	ICP	CRYAA	None	ICP
Crygb	K27	ICP	CRYGB	None	ICP
Cxcl10	K27	ICP	CXCL10	None	LCP
Cxcr3	K27	ICP	CXCR3	None	ICP
Cyp8b1	K27	ICP	CYP8B1	None	LCP
Defb19	K27	ICP	DEFB119	None	LCP
Dmgdh	K27	HCP	DMGDH	None	HCP
Eln	K27	ICP	ELN	None	ICP
Fkhl18	K27	ICP	FKHL18	None	ICP
Folr4	K27	LCP	LOC390243	None	LCP
Gpr44	K27	LCP	GPR44	None	LCP
Hist1h2ba	K27	HCP	HIST1H2BA	None	ICP
Il24	K27	LCP	IL24	None	LCP
Iyd	K27	ICP	IYD	None	ICP
Kcng4	K27	ICP	KCNG4	None	ICP
Krt1	K27	ICP	KRT1	None	LCP
Krt75	K27	ICP	KRT75	None	LCP
Lincr	K27	ICP	LINCR	None	ICP
Lingo4	K27	ICP	LINGO4	None	LCP
Lzts1	K27	ICP	LZTS1	None	ICP
Mc4r	K27	ICP	MC4R	None	LCP
Myl2	K27	LCP	MYL2	None	ICP
Mylk2	K27	LCP	MYLK2	None	LCP
Nobox	K27	ICP	NOBOX	None	LCP
Optc	K27	ICP	OPTC	None	LCP
Pcdh12	K27	ICP	PCDH12	None	LCP
Pcdhb19	K27	HCP	PCDHB11	None	HCP
Pcdhb20	K27	HCP	PCDHB14	None	HCP
Pde6b	K27	ICP	PDE6B	None	ICP
Pkd1l2	K27	LCP	PKD1L2	None	ICP
Pla2g4e	K27	HCP	PLA2G4E	None	LCP
Prss16	K27	ICP	PRSS16	None	LCP
Rgs14	K27	LCP	RGS14	None	ICP
Scn4a	K27	ICP	SCN4A	None	LCP
Sdk2	K27	HCP	SDK2	None	LCP
Sgcd	K27	ICP	SGCD	None	ICP
Siglec1	K27	LCP	SIGLEC1	None	ICP
Ston2	K27	LCP	STON2	None	LCP
Synpo2l	K27	ICP	SYNPO2L	None	LCP
Tas1r2	K27	ICP	TAS1R2	None	ICP
Tmem176a	K27	LCP	TMEM176A	None	HCP
Tnf	K27	ICP	TNF	None	LCP
Trem2	K27	LCP	TREM2	None	LCP
Trpc3	K27	HCP	TRPC3	None	HCP
Trpv3	K27	LCP	TRPV3	None	LCP
Ugt1a1	K27	LCP	UGT1A1	None	LCP
Wisp1	K27	LCP	WISP1	None	LCP
Zcchc5	K27	ICP	ZCCHC5	None	LCP
1190020J12Rik	K4	ICP	LOC342897	K27	HCP
AA467197	K4	HCP	C15orf48	K27	HCP
Ccdc60	K4	ICP	CCDC60	K27	ICP
Chmp7	K4	HCP	CHMP7	K27	LCP
Crct1	K4	HCP	CRCT1	K27	HCP
Cspg5	K4	HCP	CSPG5	K27	HCP
Epb4.9	K4	LCP	EPB49	K27	LCP
Gimap5	K4	LCP	GIMAP5	K27	LCP
Gpr4	K4	HCP	GPR4	K27	HCP
Grin2d	K4	HCP	GRIN2D	K27	ICP
Hormad2	K4	HCP	HORMAD2	K27	HCP
Kcna7	K4	HCP	KCNA7	K27	HCP
Pcdhgc5	K4	ICP	PCDHGC5	K27	LCP
Prss33	K4	ICP	PRSS33	K27	HCP
Tcea3	K4	HCP	TCEA3	K27	HCP
Tcp11	K4	HCP	TCP11	K27	HCP
Tmc6	K4	HCP	TMC6	K27	HCP
Tmc8	K4	HCP	TMC8	K27	HCP
Tmie	K4	HCP	TMIE	K27	HCP
0610006I08Rik	K4	HCP	MGC3196	K4	HCP
0610007C21Rik	K4	HCP	C2orf28	K4	HCP
0610007P08Rik	K4	HCP	LOC375748	K4	HCP
0610007P14Rik	K4	HCP	C14orf1	K4	HCP
0610007P22Rik	K4	HCP	C16orf42	K4	HCP
0610008C08Rik	K4	HCP	APOO	K4	HCP
0610009D07Rik	K4	HCP	SF3B14	K4	HCP
0610009K11Rik	K4	HCP	C1orf166	K4	HCP
0610009O03Rik	K4	HCP	TETRAN	K4	HCP
0610009O20Rik	K4	HCP	KIAA0141	K4	HCP
0610010F05Rik	K4	HCP	KIAA1841	K4	HCP
0610010O12Rik	K4	HCP	C5orf32	K4	HCP
0610011F06Rik	K4	HCP	C16orf13	K4	HCP
0610011L14Rik	K4	HCP	C20orf4	K4	HCP
0610012D17Rik	K4	HCP	MGC33212	K4	HCP
0610025P10Rik	K4	HCP	KIAA1787	K4	HCP
0610031J06Rik	K4	LCP	C1orf85	K4	ICP
0610037L13Rik	K4	HCP	C1orf123	K4	HCP
0610037P05Rik	K4	HCP	C16orf63	K4	HCP
0610038D11Rik	K4	HCP	HSPC152	K4	HCP
0610038F07Rik	K4	HCP	C11orf79	K4	HCP
0710008K08Rik	K4	HCP	FLJ10769	K4	HCP
0910001A06Rik	K4	HCP	FAM49B	K4	HCP
0910001L09Rik	K4	HCP	LOC389541	K4	HCP
1110001J03Rik	K4	HCP	C7orf55	K4	HCP
1110002B05Rik	K4	HCP	C14orf147	K4	HCP
1110002N22Rik	K4	HCP	C17orf42	K4	HCP
1110003E01Rik	K4	HCP	C4orf34	K4	HCP
1110004E09Rik	K4	HCP	C21orf59	K4	HCP
1110004F10Rik	K4	HCP	C11orf58	K4	HCP
1110005A03Rik	K4	HCP	LOC124512	K4	HCP
1110007A13Rik	K4	HCP	C10orf119	K4	HCP
1110007L15Rik	K4	HCP	C7orf20	K4	HCP
1110007M04Rik	K4	HCP	C6orf66	K4	HCP
1110008F13Rik	K4	HCP	C20orf24	K4	HCP
1110008J03Rik	K4	HCP	C12orf52	K4	HCP
1110012L19Rik	K4	ICP	CXorf40A	K4	HCP
1110012M11Rik	K4	HCP	FAM125A	K4	HCP
1110013L07Rik	K4	ICP	C1orf2	K4	HCP
1110014K08Rik	K4	HCP	FAM100B	K4	HCP
1110014N23Rik	K4	HCP	C11orf2	K4	ICP
1110018J18Rik	K4	HCP	C9orf21	K4	HCP
1110019N10Rik	K4	HCP	FAM96B	K4	HCP
1110020P15Rik	K4	HCP	UCRC	K4	HCP
1110028C15Rik	K4	HCP	FLJ23861	K4	HCP
1110029E03Rik	K4	HCP	KIAA0258	K4	HCP
1110031B06Rik	K4	HCP	C1orf142	K4	HCP
1110031I02Rik	K4	HCP	FLJ22222	K4	HCP
1110032A03Rik	K4	HCP	C11orf1	K4	HCP
1110032A13Rik	K4	HCP	C18orf22	K4	HCP
1110032O16Rik	K4	HCP	LOC124446	K4	HCP
1110034A24Rik	K4	HCP	C14orf104	K4	HCP
1110034B05Rik	K4	HCP	C2orf60	K4	HCP
1110036O03Rik	K4	HCP	SC65	K4	HCP
1110037F02Rik	K4	HCP	KIAA1429	K4	HCP
1110038D17Rik	K4	HCP	C22orf13	K4	HCP
1110038F14Rik	K4	HCP	C8orf33	K4	HCP
1110039B18Rik	K4	HCP	FLJ20254	K4	HCP
1110049F12Rik	K4	HCP	C1orf128	K4	HCP
1110051M20Rik	K4	ICP	C11orf49	K4	ICP
1110054O05Rik	K4	HCP	C9orf80	K4	HCP
1110057K04Rik	K4	HCP	C2orf43	K4	HCP
1110058L19Rik	K4	HCP	C6orf57	K4	HCP
1110059E24Rik	K4	HCP	C9orf85	K4	HCP
1110059G10Rik	K4	HCP	KIAA1143	K4	HCP
1110067D22Rik	K4	HCP	HSPC159	K4	HCP
1190002A17Rik	K4	HCP	C9orf98	K4	HCP
1190002N15Rik	K4	HCP	C3orf58	K4	HCP
1190005F20Rik	K4	HCP	C1orf25	K4	HCP
1190005I06Rik	K4	HCP	C16orf74	K4	HCP
1200003C05Rik	K4	HCP	C14orf100	K4	HCP
1200004M23Rik	K4	HCP	FRMD8	K4	HCP
1200009F10Rik	K4	HCP	IKIP	K4	HCP
1200011I18Rik	K4	HCP	KIAA1704	K4	HCP
1200011M11Rik	K4	HCP	C17orf71	K4	HCP
1200011O22Rik	K4	HCP	DKFZp434K1815	K4	HCP
1200015A19Rik	K4	HCP	FAM79A	K4	HCP
1200015F23Rik	K4	HCP	FAM82C	K4	HCP
1200016B10Rik	K4	HCP	C1orf26	K4	HCP
1300001I01Rik	K4	HCP	KIAA0664	K4	HCP
1300010M03Rik	K4	HCP	FAM134C	K4	HCP
1300012G16Rik	K4	HCP	LOC196463	K4	HCP
1300018I05Rik	K4	HCP	KIAA0082	K4	HCP
1500001M20Rik	K4	HCP	C3orf31	K4	HCP
1500002O20Rik	K4	HCP	C19orf61	K4	HCP
1500003O03Rik	K4	HCP	CHP	K4	HCP
1500003O22Rik	K4	HCP	KIAA0409	K4	HCP
1500005A01Rik	K4	HCP	C14orf122	K4	HCP
1500010J02Rik	K4	HCP	C17orf68	K4	HCP
1500011H22Rik	K4	HCP	C12orf24	K4	HCP
1500019G21Rik	K4	HCP	HSPBP1	K4	HCP
1500031L02Rik	K4	HCP	C3orf34	K4	HCP
1500032D16Rik	K4	HCP	NDUFV3	K4	HCP
1500032L24Rik	K4	HCP	C22orf32	K4	HCP
1500035H01Rik	K4	HCP	C11orf60	K4	ICP
1600002H07Rik	K4	HCP	C16orf59	K4	HCP
1600012H06Rik	K4	HCP	C6orf120	K4	HCP
1600014C10Rik	K4	HCP	C19orf12	K4	HCP
1600021P15Rik	K4	HCP	C3orf59	K4	HCP
1600027N09Rik	K4	HCP	C20orf20	K4	HCP
1700010A17Rik	K4	HCP	C9orf18	K4	HCP
1700012G19Rik	K4	HCP	LOC283871	K4	HCP
1700019E19Rik	K4	HCP	C14orf179	K4	HCP
1700019H03Rik	K4	ICP	C20orf59	K4	ICP
1700020C11Rik	K4	HCP	MTP18	K4	HCP
1700020O03Rik	K4	HCP	C14orf118	K4	ICP
1700021C14Rik	K4	HCP	C1orf182	K4	HCP
1700021F05Rik	K4	HCP	C6orf203	K4	HCP
1700021K19Rik	K4	HCP	KIAA0226	K4	HCP
1700023B02Rik	K4	HCP	CIR	K4	HCP
1700025K23Rik	K4	HCP	LOC619208	K4	HCP
1700026L06Rik	K4	ICP	C9orf9	K4	ICP
1700027N10Rik	K4	HCP	C6orf206	K4	HCP
1700030J22Rik	K4	HCP	C16orf46	K4	HCP
1700030K09Rik	K4	HCP	C19orf44	K4	HCP
1700034H14Rik	K4	ICP	C18orf55	K4	HCP
1700037H04Rik	K4	HCP	C20orf27	K4	HCP
1700040I03Rik	K4	HCP	C2orf7	K4	HCP
1700052N19Rik	K4	HCP	C6orf211	K4	HCP
1700054N08Rik	K4	HCP	C1orf96	K4	HCP
1700088E04Rik	K4	HCP	C22orf23	K4	HCP
1700102P08Rik	K4	HCP	C3orf62	K4	HCP
1700106N22Rik	K4	HCP	C2orf34	K4	HCP
1700123O20Rik	K4	HCP	C14orf119	K4	HCP
1810007P19Rik	K4	HCP	C1orf102	K4	HCP
1810008A18Rik	K4	HCP	C21orf70	K4	HCP
1810009O10Rik	K4	HCP	FAM58A	K4	HCP
1810014F10Rik	K4	HCP	C10orf125	K4	ICP
1810015A11Rik	K4	HCP	LOC150223	K4	HCP
1810019J16Rik	K4	HCP	C1orf172	K4	HCP
1810020D17Rik	K4	HCP	C11orf67	K4	HCP
1810020G14Rik	K4	HCP	C14orf112	K4	ICP
1810026J23Rik	K4	HCP	C19orf52	K4	HCP
1810027O10Rik	K4	ICP	C17orf61	K4	HCP
1810029B16Rik	K4	HCP	FLJ11184	K4	HCP
1810030N24Rik	K4	HCP	C6orf162	K4	HCP
1810030O07Rik	K4	HCP	CXorf38	K4	HCP
1810034K20Rik	K4	HCP	MDP-1	K4	ICP
1810035L17Rik	K4	HCP	C14orf156	K4	HCP
1810037C20Rik	K4	ICP	FAM3A	K4	HCP
1810043G02Rik	K4	HCP	C21orf2	K4	HCP
1810046J19Rik	K4	HCP	C17orf37	K4	HCP
1810047C23Rik	K4	HCP	C4orf20	K4	HCP
1810048J11Rik	K4	HCP	C14orf135	K4	HCP
1810049H13Rik	K4	HCP	LOC339229	K4	HCP
1810054D07Rik	K4	HCP	C9orf52	K4	HCP
1810055G02Rik	K4	HCP	C11orf24	K4	HCP
1810059G22Rik	K4	HCP	LOC374395	K4	HCP
1810063B05Rik	K4	HCP	C1orf31	K4	HCP
1810073G14Rik	K4	HCP	C5orf3	K4	HCP
1810073N04Rik	K4	HCP	MGC15523	K4	HCP
1810074P20Rik	K4	HCP	KIAA0776	K4	HCP
2010003J03Rik	K4	HCP	MGC11102	K4	HCP
2010003O18Rik	K4	HCP	15E1.2	K4	HCP
2010007H12Rik	K4	HCP	C7orf47	K4	HCP
2010011I20Rik	K4	HCP	C20orf108	K4	HCP
2010012C16Rik	K4	HCP	FLJ10292	K4	HCP
2010012O05Rik	K4	HCP	C10orf32	K4	HCP
2010015L04Rik	K4	HCP	KIAA1751	K4	HCP
2010100O12Rik	K4	HCP	C20orf52	K4	HCP
2010106G01Rik	K4	HCP	SPPL2A	K4	HCP
2010107G23Rik	K4	HCP	C10orf35	K4	HCP
2010110K16Rik	K4	HCP	MGC61571	K4	HCP
2010208K18Rik	K4	HCP	LOC399818	K4	HCP
2010301N04Rik	K4	HCP	C2orf13	K4	HCP
2010305A19Rik	K4	HCP	C1orf163	K4	HCP
2010309E21Rik	K4	HCP	FAM136A	K4	HCP
2010311D03Rik	K4	HCP	C2orf25	K4	HCP
2010316F05Rik	K4	HCP	LOC344405	K4	ICP
2010317E24Rik	K4	HCP	C9orf140	K4	HCP
2010321M09Rik	K4	HCP	C15orf44	K4	HCP
2210010B09Rik	K4	HCP	LOC162993	K4	HCP
2210010N04Rik	K4	HCP	DKFZP434B0335	K4	HCP
2210012G02Rik	K4	HCP	C1orf83	K4	HCP
2210016L21Rik	K4	HCP	C12orf43	K4	ICP
2210018M11Rik	K4	HCP	C11orf30	K4	HCP
2210408I21Rik	K4	HCP	C5orf36	K4	HCP
2310001A20Rik	K4	HCP	C20orf3	K4	HCP
2310003F16Rik	K4	HCP	HYPK	K4	HCP
2310003H01Rik	K4	HCP	C17orf70	K4	HCP
2310003L22Rik	K4	HCP	C20orf7	K4	HCP
2310004I24Rik	K4	HCP	C17orf48	K4	HCP
2310004L02Rik	K4	HCP	FLJ10241	K4	HCP
2310005N01Rik	K4	HCP	C1orf149	K4	HCP
2310005N03Rik	K4	HCP	FAM36A	K4	HCP
2310007F21Rik	K4	HCP	FLJ11506	K4	HCP
2310007H09Rik	K4	HCP	LHPP	K4	HCP
2310008H04Rik	K4	HCP	KIAA0146	K4	HCP
2310008H09Rik	K4	HCP	LOC400506	K4	HCP
2310008M10Rik	K4	HCP	DC2	K4	HCP
2310014G06Rik	K4	HCP	C14orf124	K4	HCP
2310016C08Rik	K4	HCP	HIG2	K4	HCP
2310016C16Rik	K4	ICP	LOC493869	K4	ICP
2310016M24Rik	K4	HCP	C12orf62	K4	HCP
2310021P13Rik	K4	HCP	KIAA0913	K4	HCP
2310022A10Rik	K4	HCP	C19orf47	K4	HCP
2310022M17Rik	K4	HCP	FAM44B	K4	HCP
2310026E23Rik	K4	HCP	C1orf165	K4	HCP
2310030G06Rik	K4	ICP	C11orf52	K4	ICP
2310033P09Rik	K4	HCP	C1orf35	K4	HCP
2310035K24Rik	K4	HCP	C20orf29	K4	HCP
2310036O22Rik	K4	HCP	C19orf43	K4	HCP
2310037I24Rik	K4	HCP	C12orf41	K4	HCP
2310038H17Rik	K4	HCP	FAM119A	K4	HCP
2310044G17Rik	K4	HCP	KIAA1737	K4	HCP
2310044H10Rik	K4	HCP	C19orf63	K4	HCP
2310046O06Rik	K4	HCP	C15orf17	K4	HCP
2310047D13Rik	K4	HCP	FAM57A	K4	HCP
2310047O13Rik	K4	HCP	C10orf97	K4	ICP
2310056P07Rik	K4	HCP	C3orf28	K4	HCP
2310057J16Rik	K4	HCP	KIAA1543	K4	HCP
2310057M21Rik	K4	HCP	C10orf88	K4	HCP
2310061C15Rik	K4	HCP	C16orf61	K4	HCP
2310061F22Rik	K4	HCP	LOC348180	K4	HCP
2310065K24Rik	K4	HCP	NIP30	K4	HCP
2310067B10Rik	K4	HCP	KIAA0195	K4	HCP
2310073E15Rik	K4	HCP	TRA16	K4	HCP
2310079N02Rik	K4	HCP	C1orf57	K4	HCP
2400001E08Rik	K4	HCP	C11orf59	K4	HCP
2400003C14Rik	K4	HCP	KIAA0174	K4	HCP
2410001C21Rik	K4	HCP	C20orf43	K4	HCP
2410002I01Rik	K4	HCP	C17orf56	K4	HCP
2410002O22Rik	K4	ICP	FLJ13611	K4	ICP
2410004B18Rik	K4	HCP	C1orf52	K4	HCP
2410004L22Rik	K4	HCP	NY-SAR-48	K4	HCP
2410005O16Rik	K4	HCP	FAM82B	K4	HCP
2410008K03Rik	K4	HCP	LOC652968	K4	HCP
2410014A08Rik	K4	HCP	KIAA0152	K4	HCP
2410015M20Rik	K4	HCP	P117	K4	HCP
2410015N17Rik	K4	HCP	XTP3TPA	K4	HCP
2410016O06Rik	K4	HCP	C14orf169	K4	HCP
2410018C20Rik	K4	HCP	MGC3207	K4	HCP
2410019A14Rik	K4	HCP	C1orf181	K4	HCP
2410022L05Rik	K4	HCP	C17orf79	K4	HCP
2410042D21Rik	K4	HCP	C15orf29	K4	HCP
2410081M15Rik	K4	HCP	ZBTB8	K4	HCP
2410127E18Rik	K4	HCP	KIAA0265	K4	HCP
2410127L17Rik	K4	HCP	C9orf41	K4	HCP
2410129H14Rik	K4	HCP	LOC440145	K4	HCP
2410131K14Rik	K4	HCP	C12orf49	K4	HCP
2410187C16Rik	K4	HCP	C8orf32	K4	HCP
2500003M10Rik	K4	HCP	C1orf77	K4	HCP
2510002D24Rik	K4	HCP	LOC128977	K4	HCP
2510003E04Rik	K4	HCP	KIAA1279	K4	HCP
2510006D16Rik	K4	HCP	C1orf91	K4	HCP
2510012J08Rik	K4	HCP	C19orf29	K4	HCP
2510039O18Rik	K4	HCP	KIAA2013	K4	HCP
2510048L02Rik	K4	HCP	LOC126075	K4	HCP
2510049I19Rik	K4	HCP	FAM32A	K4	HCP
2600005O03Rik	K4	HCP	DCC1	K4	HCP
2600009E05Rik	K4	HCP	C20orf116	K4	HCP
2610002D18Rik	K4	HCP	C1orf135	K4	HCP
2610002J02Rik	K4	HCP	C1orf86	K4	HCP
2610003J06Rik	K4	ICP	LOC339123	K4	HCP
2610016C23Rik	K4	HCP	FAM54A	K4	HCP
2610018I03Rik	K4	HCP	C6orf157	K4	HCP
2610019A05Rik	K4	HCP	LYK5	K4	HCP
2610019P18Rik	K4	ICP	MGC40499	K4	HCP
2610021K21Rik	K4	HCP	C14orf143	K4	HCP
2610024E20Rik	K4	HCP	C5orf5	K4	HCP
2610024G14Rik	K4	HCP	C4orf14	K4	HCP
2610027C15Rik	K4	HCP	C1orf78	K4	HCP
2610027L16Rik	K4	HCP	C14orf21	K4	HCP
2610028A01Rik	K4	HCP	PINX1	K4	HCP
2610029G23Rik	K4	HCP	CXorf26	K4	ICP
2610030H06Rik	K4	HCP	LOC203547	K4	HCP
2610034B18Rik	K4	HCP	C15orf38	K4	HCP
2610039C10Rik	K4	HCP	C21orf45	K4	HCP
2610101N10Rik	K4	HCP	SR140	K4	HCP
2610110G12Rik	K4	HCP	C6orf134	K4	ICP
2610205E22Rik	K4	HCP	C9orf32	K4	HCP
2610209M04Rik	K4	HCP	RY1	K4	HCP
2610301B20Rik	K4	HCP	C8orf37	K4	HCP
2610304G08Rik	K4	HCP	C20orf77	K4	HCP
2610507B11Rik	K4	HCP	KIAA0100	K4	HCP
2610510H03Rik	K4	HCP	FAM98B	K4	HCP
2610528E23Rik	K4	HCP	C3orf26	K4	HCP
2610528J11Rik	K4	LCP	C1orf210	K4	LCP
2700019D07Rik	K4	HCP	C6orf113	K4	HCP
2700038C09Rik	K4	HCP	C20orf149	K4	HCP
2700059D21Rik	K4	HCP	C6orf166	K4	HCP
2700060E02Rik	K4	HCP	C14orf166	K4	HCP
2700062C07Rik	K4	HCP	C18orf21	K4	HCP
2700078E11Rik	K4	HCP	C10orf46	K4	HCP
2700094F01Rik	K4	HCP	FLJ14803	K4	HCP
2700094K13Rik	K4	HCP	C11orf31	K4	HCP
2810002G02Rik	K4	HCP	LOC402055	K4	HCP
2810002I04Rik	K4	HCP	C14orf140	K4	HCP
2810002N01Rik	K4	HCP	C14orf153	K4	HCP
2810002O09Rik	K4	HCP	FAM123B	K4	ICP
2810004N23Rik	K4	HCP	C1orf131	K4	HCP
2810008M24Rik	K4	HCP	DKFZP686E2158	K4	HCP
2810012G03Rik	K4	HCP	FAM53C	K4	HCP
2810021B07Rik	K4	HCP	C7orf11	K4	HCP
2810046L04Rik	K4	HCP	C13orf23	K4	HCP
2810048G17Rik	K4	ICP	FAM26B	K4	ICP
2810055F11Rik	K4	HCP	C14orf149	K4	HCP
2810403A07Rik	K4	HCP	KIAA0907	K4	HCP
2810405J04Rik	K4	HCP	FAM98A	K4	HCP
2810405K02Rik	K4	HCP	C1orf93	K4	HCP
2810407C02Rik	K4	HCP	SELT	K4	HCP
2810417H13Rik	K4	ICP	KIAA0101	K4	HCP
2810422O20Rik	K4	HCP	C1orf156	K4	HCP
2810432D09Rik	K4	HCP	C9orf23	K4	HCP
2810433K01Rik	K4	HCP	C18orf24	K4	HCP
2810441K11Rik	K4	HCP	MGC13379	K4	HCP
2810452K22Rik	K4	HCP	CINP	K4	HCP
2810453I06Rik	K4	HCP	MGC12966	K4	HCP
2810474O19Rik	K4	HCP	C12orf35	K4	HCP
2900002H16Rik	K4	HCP	FLJ39378	K4	HCP
2900009I07Rik	K4	HCP	FAM122A	K4	HCP
2900010J23Rik	K4	HCP	C9orf119	K4	HCP
2900010M23Rik	K4	HCP	C6orf125	K4	HCP
2900011O08Rik	K4	ICP	C16orf45	K4	HCP
2900024O10Rik	K4	HCP	LOC153364	K4	HCP
2900064A13Rik	K4	HCP	C15orf24	K4	HCP
2900073G15Rik	K4	HCP	MYL9	K4	ICP
2900092E17Rik	K4	HCP	C16orf53	K4	HCP
3000004C01Rik	K4	HCP	LOC146909	K4	HCP
3010026O09Rik	K4	HCP	LOC51149	K4	HCP
3100004P22Rik	K4	HCP	RBM42	K4	HCP
3110001D03Rik	K4	HCP	C9orf123	K4	HCP
3110001I20Rik	K4	HCP	KIAA0256	K4	HCP
3110001K24Rik	K4	HCP	FAM35A	K4	HCP
3110003A22Rik	K4	HCP	LOC137886	K4	HCP
3110009E18Rik	K4	HCP	LOC130355	K4	HCP
3110031B13Rik	K4	HCP	P18SRP	K4	ICP
3110037I16Rik	K4	HCP	C1orf176	K4	HCP
3110040N11Rik	K4	HCP	C15orf40	K4	HCP
3110043J09Rik	K4	ICP	ARHGAP8	K4	HCP
3110043O21Rik	K4	HCP	C9orf72	K4	HCP
3110048E14Rik	K4	HCP	FAM118A	K4	HCP
3110050N22Rik	K4	HCP	C8orf70	K4	HCP
3110056O03Rik	K4	HCP	SPPL2B	K4	HCP
3110062M04Rik	K4	HCP	C7orf49	K4	HCP
3110082I17Rik	K4	HCP	C7orf50	K4	HCP
3300001G02Rik	K4	HCP	C16orf33	K4	HCP
3300001P08Rik	K4	HCP	CROP	K4	HCP
3321401G04Rik	K4	ICP	FAM115A	K4	HCP
3830406C13Rik	K4	HCP	C3orf14	K4	ICP
3930401K13Rik	K4	HCP	N-PAC	K4	HCP
4430402I18Rik	K4	HCP	C9orf68	K4	HCP
4631427C17Rik	K4	HCP	KIAA0828	K4	HCP
4632404H22Rik	K4	ICP	FAM122B	K4	ICP
4632411B12Rik	K4	HCP	FLJ10081	K4	HCP
4632415K11Rik	K4	ICP	KIAA1609	K4	ICP
4632419K20Rik	K4	HCP	C11orf56	K4	HCP
4632434I11Rik	K4	HCP	C11orf82	K4	HCP
4732415M23Rik	K4	HCP	C16orf55	K4	HCP
4732418C07Rik	K4	HCP	KIAA0494	K4	HCP
4732473B16Rik	K4	HCP	FAM46B	K4	HCP
4732479N06Rik	K4	HCP	CXorf34	K4	HCP
4733401H18Rik	K4	HCP	C3orf60	K4	HCP
4833409A17Rik	K4	ICP	C10orf33	K4	ICP
4833418A01Rik	K4	HCP	C2orf37	K4	HCP
4833420G17Rik	K4	ICP	C5orf34	K4	ICP
4833426J09Rik	K4	HCP	PDP2	K4	HCP
4833439L19Rik	K4	HCP	KIAA1191	K4	HCP
4833442J19Rik	K4	ICP	MGC50559	K4	HCP
4921505C17Rik	K4	HCP	RICTOR	K4	HCP
4921513D23Rik	K4	HCP	KIAA0430	K4	HCP
4921517N04Rik	K4	HCP	LOC339745	K4	HCP
4921524J17Rik	K4	HCP	LOC388272	K4	HCP
4922505G16Rik	K4	HCP	C20orf132	K4	HCP
4930418G15Rik	K4	ICP	LOC286187	K4	HCP
4930427A07Rik	K4	HCP	C14orf80	K4	HCP
4930430F08Rik	K4	HCP	C12orf29	K4	HCP
4930432K21Rik	K4	HCP	C19orf57	K4	HCP
4930452B06Rik	K4	HCP	FLJ42117	K4	HCP
4930453N24Rik	K4	HCP	C3orf38	K4	HCP
4930455C21Rik	K4	HCP	C3orf1	K4	HCP
4930455F23Rik	K4	HCP	C1orf114	K4	HCP
4930471M23Rik	K4	HCP	C2orf18	K4	HCP
4930473A06Rik	K4	HCP	C9orf93	K4	HCP
4930504E06Rik	K4	HCP	FAM63A	K4	LCP
4930511H11Rik	K4	HCP	FLJ39660	K4	HCP
4930529M08Rik	K4	HCP	C20orf26	K4	HCP
4930535B03Rik	K4	HCP	KIAA0460	K4	HCP
4930547N16Rik	K4	HCP	C12orf48	K4	HCP
4930550C14Rik	K4	ICP	C11orf65	K4	HCP
4930566A11Rik	K4	HCP	LOC55565	K4	HCP
4930573I19Rik	K4	HCP	KIAA0329	K4	HCP
4930578N16Rik	K4	HCP	LOC129881	K4	HCP
4931414P19Rik	K4	HCP	C14orf93	K4	HCP
4932417H02Rik	K4	HCP	KIAA1303	K4	HCP
4932431H17Rik	K4	ICP	C3orf44	K4	HCP
4932432K03Rik	K4	HCP	C14orf108	K4	HCP
4932441K18Rik	K4	HCP	CXorf15	K4	HCP
4933400C05Rik	K4	HCP	C17orf46	K4	HCP
4933403F05Rik	K4	HCP	C18orf19	K4	HCP
4933403G14Rik	K4	HCP	KIAA1383	K4	HCP
4933404M19Rik	K4	HCP	PROCA1	K4	HCP
4933406E20Rik	K4	HCP	PH-4	K4	HCP
4933407H18Rik	K4	HCP	KIAA1530	K4	HCP
4933407N01Rik	K4	HCP	C2orf30	K4	HCP
4933424B01Rik	K4	HCP	C12orf11	K4	HCP
4933426M11Rik	K4	HCP	KIAA0247	K4	HCP
4933428G09Rik	K4	HCP	C4orf28	K4	HCP
4933430I17Rik	K4	HCP	C9orf43	K4	HCP
4933434E20Rik	K4	HCP	C1orf43	K4	HCP
4933434I06Rik	K4	HCP	C10orf63	K4	HCP
4933439F18Rik	K4	HCP	C17orf39	K4	HCP
5033414D02Rik	K4	HCP	C9orf46	K4	HCP
5133401N09Rik	K4	ICP	C9orf103	K4	HCP
5330431N19Rik	K4	HCP	RP11-529I10.4	K4	ICP
5430437P03Rik	K4	HCP	C19orf62	K4	ICP
5630401D24Rik	K4	HCP	KIAA0859	K4	HCP
5730403B10Rik	K4	HCP	C16orf5	K4	HCP
5730409E04Rik	K4	HCP	C1orf216	K4	HCP
5730410I19Rik	K4	HCP	C14orf130	K4	HCP
5730419I09Rik	K4	HCP	KIAA0528	K4	HCP
5730427N09Rik	K4	HCP	TINP1	K4	HCP
5730446C15Rik	K4	HCP	FAM108B1	K4	HCP
5730449L18Rik	K4	HCP	C1orf19	K4	HCP
5730453I16Rik	K4	HCP	FLJ12529	K4	HCP
5730455O13Rik	K4	HCP	C10orf4	K4	HCP
5730455P16Rik	K4	HCP	C17orf75	K4	HCP
5730470L24Rik	K4	HCP	SIKE	K4	HCP
5730472N09Rik	K4	HCP	FAM73B	K4	HCP
5730494M16Rik	K4	HCP	C18orf10	K4	HCP
5730494N06Rik	K4	HCP	C20orf30	K4	HCP
5730528L13Rik	K4	HCP	C9orf30	K4	HCP
5730536A07Rik	K4	HCP	FAM96A	K4	HCP
5730559C18Rik	K4	HCP	C1orf106	K4	HCP
5730593F17Rik	K4	HCP	FAM117A	K4	HCP
5730596K20Rik	K4	HCP	DKFZP564J0863	K4	HCP
5830415F09Rik	K4	HCP	C9orf156	K4	HCP
5830416A07Rik	K4	HCP	NHN1	K4	HCP
5830433M19Rik	K4	HCP	C9orf82	K4	HCP
5830457O10Rik	K4	HCP	CTF8	K4	HCP
5830472M02Rik	K4	HCP	C20orf121	K4	HCP
5830483C08Rik	K4	HCP	FLJ40869	K4	HCP
5930416I19Rik	K4	HCP	C12orf32	K4	HCP
5930434B04Rik	K4	HCP	C9orf7	K4	HCP
6030408C04Rik	K4	HCP	KIAA1333	K4	HCP
6030429G01Rik	K4	HCP	C19orf51	K4	ICP
6030443O07Rik	K4	HCP	C10orf6	K4	HCP
6030446N20Rik	K4	HCP	C18orf45	K4	HCP
6030458C11Rik	K4	HCP	C5orf22	K4	HCP
6030490I01Rik	K4	HCP	HSZFP36	K4	HCP
6230416J20Rik	K4	HCP	FAM29A	K4	HCP
6330407G11Rik	K4	HCP	C1orf108	K4	HCP
6330407J23Rik	K4	ICP	C6orf174	K4	HCP
6330409N04Rik	K4	HCP	C13orf1	K4	HCP
6330503K22Rik	K4	HCP	CP110	K4	HCP
6330545A04Rik	K4	HCP	C1orf89	K4	HCP
6330548G22Rik	K4	HCP	U1SNRNPBP	K4	HCP
6330569M22Rik	K4	HCP	FAM40A	K4	HCP
6330577E15Rik	K4	HCP	C10orf78	K4	HCP
6330578E17Rik	K4	HCP	MGC52110	K4	HCP
6530401N04Rik	K4	HCP	C14orf126	K4	HCP
6530403A03Rik	K4	HCP	C6orf151	K4	HCP
6720456B07Rik	K4	HCP	C3orf10	K4	HCP
6720456H20Rik	K4	HCP	C14orf101	K4	HCP
6720458F09Rik	K4	HCP	C14orf172	K4	HCP
6720460F02Rik	K4	HCP	FAM64A	K4	HCP
6720463M24Rik	K4	HCP	C13orf34	K4	HCP
6720467C03Rik	K4	HCP	FAM92A1	K4	HCP
6820408C15Rik	K4	LCP	C20orf96	K4	HCP
8030451K01Rik	K4	HCP	LOC387921	K4	ICP
8030462N17Rik	K4	HCP	C18orf25	K4	HCP
8430406I07Rik	K4	HCP	C20orf72	K4	HCP
8430410A17Rik	K4	HCP	C3orf37	K4	HCP
8430419L09Rik	K4	HCP	KIAA1467	K4	HCP
9030607L17Rik	K4	HCP	C19orf36	K4	HCP
9030617O03Rik	K4	ICP	C14orf159	K4	LCP
9030624J02Rik	K4	HCP	MGC16824	K4	HCP
9130023D20Rik	K4	HCP	FLJ90709	K4	HCP
9130227C08Rik	K4	HCP	KIAA0323	K4	HCP
9130401M01Rik	K4	HCP	C8orf76	K4	HCP
9130404D08Rik	K4	HCP	KIAA0892	K4	HCP
9230110C19Rik	K4	HCP	C11orf70	K4	HCP
9430023L20Rik	K4	HCP	C12orf44	K4	HCP
9530058B02Rik	K4	HCP	C16orf14	K4	HCP
9530068E07Rik	K4	HCP	C5orf15	K4	HCP
9630033F20Rik	K4	HCP	C12orf5	K4	HCP
9630050M13Rik	K4	HCP	C10orf38	K4	HCP
9630058J23Rik	K4	HCP	C1orf71	K4	HCP
9830169C18Rik	K4	HCP	C14orf44	K4	HCP
9930012K11Rik	K4	HCP	C8orf58	K4	HCP
9930104L06Rik	K4	HCP	C1orf109	K4	HCP
A030007L17Rik	K4	HCP	C7orf24	K4	HCP
A130010J15Rik	K4	HCP	C1orf74	K4	HCP
A130042E20Rik	K4	HCP	C21orf57	K4	HCP
A230046K03Rik	K4	HCP	KIAA1033	K4	HCP
A230050P20Rik	K4	HCP	FLJ11286	K4	HCP
A230051G13Rik	K4	HCP	C1orf69	K4	HCP
A230054D04Rik	K4	HCP	FAM44A	K4	HCP
A230062G08Rik	K4	HCP	AASDH	K4	HCP
A330021E22Rik	K4	HCP	FLJ21062	K4	ICP
A330102K23Rik	K4	ICP	FAM130A2	K4	ICP
A430005L14Rik	K4	HCP	C1orf174	K4	HCP
A4galt	K4	HCP	A4GALT	K4	HCP
A530050D06Rik	K4	LCP	LOC374569	K4	HCP
A630018P17Rik	K4	HCP	MGC17403	K4	HCP
A630047E20Rik	K4	HCP	MGC16169	K4	ICP
A630050E13Rik	K4	HCP	LOC554251	K4	HCP
A630054L15Rik	K4	HCP	FAM116A	K4	HCP
A730008L03Rik	K4	HCP	COBRA1	K4	HCP
A730011L01Rik	K4	HCP	FLJ35220	K4	HCP
A730055C05Rik	K4	HCP	LOC388335	K4	HCP
A830007P12Rik	K4	HCP	C9orf167	K4	HCP
A930001N09Rik	K4	HCP	LOC153222	K4	HCP
A930016P21Rik	K4	HCP	LOC134145	K4	HCP
A930041I02Rik	K4	HCP	C9orf126	K4	HCP
AA408296	K4	HCP	C1orf107	K4	HCP
AA536749	K4	HCP	M-RIP	K4	HCP
AA673488	K4	HCP	KIAA1542	K4	HCP
AA881470	K4	HCP	C7orf27	K4	HCP
AA960436	K4	HCP	C16orf57	K4	ICP
Aaas	K4	HCP	AAAS	K4	HCP
Aacs	K4	HCP	AACS	K4	HCP
Aadacl1	K4	HCP	AADACL1	K4	HCP
Aak1	K4	HCP	AAK1	K4	HCP
Aamp	K4	HCP	AAMP	K4	HCP
Aars	K4	HCP	AARS	K4	HCP
Aars2	K4	HCP	AARS2	K4	HCP
Aarsd1	K4	HCP	AARSD1	K4	ICP
Aasdhppt	K4	HCP	AASDHPPT	K4	HCP
Aatf	K4	HCP	AATF	K4	HCP
AB112350	K4	HCP	NAPE-PLD	K4	HCP
Abca7	K4	HCP	ABCA7	K4	HCP
Abcb10	K4	HCP	ABCB10	K4	HCP
Abcb6	K4	HCP	ABCB6	K4	HCP
Abcb8	K4	HCP	ABCB8	K4	HCP
Abcc1	K4	HCP	ABCC1	K4	HCP
Abcc4	K4	HCP	ABCC4	K4	HCP
Abcc5	K4	HCP	ABCC5	K4	HCP
Abcd3	K4	HCP	ABCD3	K4	HCP
Abcd4	K4	HCP	ABCD4	K4	HCP
Abce1	K4	HCP	ABCE1	K4	HCP
Abcf1	K4	HCP	ABCF1	K4	HCP
Abcf2	K4	HCP	ABCF2	K4	HCP
Abcf3	K4	HCP	ABCF3	K4	HCP
Abhd10	K4	HCP	ABHD10	K4	HCP
Abhd11	K4	HCP	ABHD11	K4	HCP
Abhd13	K4	HCP	ABHD13	K4	HCP
Abhd14b	K4	ICP	ABHD14B	K4	HCP
Abhd2	K4	HCP	ABHD2	K4	HCP
Abhd4	K4	HCP	ABHD4	K4	HCP
Abi1	K4	HCP	ABI1	K4	HCP
Abi2	K4	HCP	ABI2	K4	HCP
Abi3	K4	ICP	ABI3	K4	LCP
Abt1	K4	HCP	ABT1	K4	HCP
Abtb1	K4	HCP	ABTB1	K4	HCP
Acaa1a	K4	HCP	ACAA1	K4	HCP
Acaa2	K4	HCP	ACAA2	K4	HCP
Acad10	K4	HCP	ACAD10	K4	HCP
Acad11	K4	HCP	ACAD11	K4	HCP
Acad8	K4	HCP	ACAD8	K4	HCP
Acad9	K4	HCP	ACAD9	K4	HCP
Acadm	K4	HCP	ACADM	K4	HCP
Acadvl	K4	HCP	ACADVL	K4	HCP
Acat2	K4	HCP	ACAT2	K4	HCP
Acbd3	K4	HCP	ACBD3	K4	HCP
Acbd4	K4	HCP	ACBD4	K4	ICP
Acbd5	K4	HCP	ACBD5	K4	HCP
Acbd6	K4	HCP	ACBD6	K4	HCP
Acd	K4	HCP	ACD	K4	HCP
Acly	K4	HCP	ACLY	K4	HCP
Acn9	K4	HCP	ACN9	K4	HCP
Aco1	K4	HCP	ACO1	K4	HCP
Aco2	K4	HCP	ACO2	K4	HCP
Acot8	K4	HCP	ACOT8	K4	ICP
Acox1	K4	HCP	ACOX1	K4	HCP
Acp1	K4	HCP	ACP1	K4	HCP
Acp2	K4	HCP	ACP2	K4	HCP
Acp6	K4	HCP	ACP6	K4	ICP
Acpl2	K4	HCP	ACPL2	K4	HCP
Acrbp	K4	HCP	ACRBP	K4	HCP
Acsl4	K4	HCP	ACSL4	K4	HCP
Actb	K4	HCP	ACTB	K4	HCP
Actg1	K4	HCP	ACTG1	K4	HCP
Actl6a	K4	HCP	ACTL6A	K4	HCP
Actn1	K4	HCP	ACTN1	K4	HCP
Actn3	K4	ICP	ACTN3	K4	HCP
Actn4	K4	HCP	ACTN4	K4	HCP
Actr10	K4	HCP	ACTR10	K4	HCP
Actr1a	K4	HCP	ACTR1A	K4	HCP
Actr1b	K4	HCP	ACTR1B	K4	HCP
Actr2	K4	HCP	ACTR2	K4	HCP
Actr3	K4	HCP	ACTR3	K4	HCP
Actr3b	K4	HCP	ACTR3B	K4	HCP
Actr5	K4	HCP	ACTR5	K4	HCP
Actr6	K4	ICP	ACTR6	K4	ICP
Actr8	K4	HCP	ACTR8	K4	HCP
Acvr1b	K4	HCP	ACVR1B	K4	HCP
Acvr2a	K4	HCP	ACVR2A	K4	HCP
Acvr2b	K4	HCP	ACVR2B	K4	HCP
Acy1	K4	ICP	ACY1	K4	HCP
Acyp1	K4	HCP	ACYP1	K4	ICP
Acyp2	K4	HCP	ACYP2	K4	HCP
Adal	K4	ICP	ADAL	K4	HCP
Adam10	K4	HCP	ADAM10	K4	HCP
Adam17	K4	HCP	ADAM17	K4	HCP
Adam9	K4	HCP	ADAM9	K4	HCP
Adamts10	K4	HCP	ADAMTS10	K4	HCP
Adamts14	K4	HCP	ADAMTS14	K4	HCP
Adamts4	K4	ICP	ADAMTS4	K4	LCP
Adamtsl4	K4	HCP	ADAMTSL4	K4	HCP
Adat1	K4	HCP	ADAT1	K4	HCP
Adck1	K4	HCP	ADCK1	K4	HCP
Adck2	K4	HCP	ADCK2	K4	HCP
Adck4	K4	HCP	ADCK4	K4	HCP
Add3	K4	ICP	ADD3	K4	HCP
Adfp	K4	ICP	ADFP	K4	HCP
Adh5	K4	HCP	ADH5	K4	HCP
Adhfe1	K4	ICP	ADHFE1	K4	HCP
Adi1	K4	HCP	ADI1	K4	HCP
Adipor1	K4	HCP	ADIPOR1	K4	HCP
Adipor2	K4	ICP	ADIPOR2	K4	HCP
Adm2	K4	ICP	ADM2	K4	HCP
Adnp	K4	HCP	ADNP	K4	HCP
Adpgk	K4	HCP	ADPGK	K4	HCP
Adprh	K4	HCP	ADPRH	K4	HCP
Adprhl2	K4	HCP	ADPRHL2	K4	HCP
Adrbk1	K4	HCP	ADRBK1	K4	HCP
Adrbk2	K4	HCP	ADRBK2	K4	HCP
Adrm1	K4	HCP	ADRM1	K4	HCP
Adsl	K4	HCP	ADSL	K4	HCP
Adss	K4	HCP	ADSS	K4	HCP
Aebp2	K4	HCP	AEBP2	K4	HCP
Aes	K4	HCP	AES	K4	HCP
Aff1	K4	HCP	AFF1	K4	HCP
Aff4	K4	HCP	AFF4	K4	HCP
Afg3l2	K4	HCP	AFG3L2	K4	HCP
Afmid	K4	HCP	AFMID	K4	HCP
Aftph	K4	HCP	AFTPH	K4	HCP
Aga	K4	HCP	AGA	K4	HCP
Aggf1	K4	HCP	AGGF1	K4	HCP
Agmat	K4	ICP	AGMAT	K4	HCP
Agpat2	K4	HCP	AGPAT2	K4	HCP
Agpat4	K4	ICP	AGPAT4	K4	ICP
Agpat5	K4	HCP	AGPAT5	K4	HCP
Agpat6	K4	HCP	AGPAT6	K4	HCP
Agpat7	K4	HCP	AGPAT7	K4	HCP
Agps	K4	HCP	AGPS	K4	HCP
Agtrap	K4	HCP	AGTRAP	K4	HCP
Agxt2l2	K4	HCP	AGXT2L2	K4	HCP
Ahcy	K4	HCP	AHCY	K4	HCP
Ahcyl1	K4	HCP	AHCYL1	K4	HCP
Ahdc1	K4	HCP	AHDC1	K4	HCP
Ahi1	K4	HCP	AHI1	K4	HCP
Ahsa1	K4	HCP	AHSA1	K4	HCP
AI314976	K4	HCP	C6orf130	K4	HCP
AI316787	K4	HCP	C17orf32	K4	HCP
AI316807	K4	HCP	C8orf40	K4	HCP
AI428936	K4	LCP	C19orf46	K4	LCP
AI450540	K4	HCP	KIAA1600	K4	HCP
AI480653	K4	HCP	C3orf21	K4	HCP
AI597468	K4	HCP	C12orf23	K4	HCP
AI597479	K4	HCP	C2orf49	K4	HCP
AI662250	K4	HCP	VMAC	K4	HCP
AI837181	K4	HCP	C11orf68	K4	HCP
AI842396	K4	HCP	INCA1	K4	HCP
AI846148	K4	HCP	LOC144097	K4	HCP
AI931714	K4	HCP	LOC90826	K4	HCP
Aifm1	K4	HCP	AIFM1	K4	HCP
Aig1	K4	HCP	AIG1	K4	HCP
Aip	K4	HCP	AIP	K4	HCP
Ak1	K4	ICP	AK1	K4	HCP
AK129128	K4	HCP	KIAA0372	K4	HCP
AK129302	K4	ICP	KIAA1166	K4	ICP
AK129341	K4	HCP	KIAA1377	K4	HCP
Ak2	K4	HCP	AK2	K4	HCP
Ak3	K4	HCP	AK3	K4	HCP
Akap10	K4	HCP	AKAP10	K4	HCP
Akap8	K4	HCP	AKAP8	K4	HCP
Akap8l	K4	HCP	AKAP8L	K4	HCP
Akap9	K4	HCP	AKAP9	K4	HCP
Akr1a4	K4	HCP	AKR1A1	K4	ICP
Akr1b3	K4	HCP	AKR1B1	K4	HCP
Akr1e1	K4	ICP	AKR1CL2	K4	HCP
Akr7a5	K4	HCP	AKR7A2	K4	HCP
Akt1s1	K4	HCP	AKT1S1	K4	HCP
Aktip	K4	HCP	AKTIP	K4	HCP
Alad	K4	HCP	ALAD	K4	HCP
Alas1	K4	HCP	ALAS1	K4	HCP
Aldh16a1	K4	HCP	ALDH16A1	K4	HCP
Aldh18a1	K4	HCP	ALDH18A1	K4	HCP
Aldh1b1	K4	HCP	ALDH1B1	K4	HCP
Aldh2	K4	HCP	ALDH2	K4	HCP
Aldh3a2	K4	HCP	ALDH3A2	K4	HCP
Aldh4a1	K4	HCP	ALDH4A1	K4	HCP
Aldh6a1	K4	HCP	ALDH6A1	K4	ICP
Aldh7a1	K4	HCP	ALDH7A1	K4	HCP
Aldh9a1	K4	HCP	ALDH9A1	K4	HCP
Aldoc	K4	ICP	ALDOC	K4	ICP
Alg1	K4	HCP	ALG1	K4	HCP
Alg11	K4	HCP	ALG11	K4	HCP
Alg14	K4	HCP	ALG14	K4	HCP
Alg2	K4	HCP	ALG2	K4	HCP
Alg3	K4	ICP	ALG3	K4	HCP
Alg5	K4	HCP	ALG5	K4	HCP
Alg6	K4	HCP	ALG6	K4	HCP
Alg8	K4	HCP	ALG8	K4	HCP
Alg9	K4	HCP	ALG9	K4	HCP
Alkbh2	K4	HCP	ALKBH2	K4	HCP
Alkbh3	K4	HCP	ALKBH3	K4	HCP
Alkbh5	K4	HCP	ALKBH5	K4	HCP
Alkbh7	K4	HCP	ALKBH7	K4	HCP
Alkbh8	K4	ICP	ALKBH8	K4	ICP
Alms1	K4	HCP	ALMS1	K4	HCP
Alpk3	K4	ICP	ALPK3	K4	HCP
Als2	K4	HCP	ALS2	K4	HCP
Als2cr13	K4	HCP	ALS2CR13	K4	HCP
Als2cr4	K4	HCP	ALS2CR4	K4	HCP
Amacr	K4	HCP	AMACR	K4	HCP
Amdhd2	K4	HCP	AMDHD2	K4	HCP
Amigo3	K4	ICP	AMIGO3	K4	HCP
Ammecr1	K4	HCP	AMMECR1	K4	HCP
Ammecr1l	K4	HCP	AMMECR1L	K4	ICP
Amotl1	K4	HCP	AMOTL1	K4	HCP
Amotl2	K4	ICP	AMOTL2	K4	HCP
Anapc1	K4	HCP	ANAPC1	K4	HCP
Anapc10	K4	HCP	ANAPC10	K4	HCP
Anapc2	K4	HCP	ANAPC2	K4	HCP
Anapc4	K4	HCP	ANAPC4	K4	HCP
Anapc5	K4	HCP	ANAPC5	K4	HCP
Anapc7	K4	HCP	ANAPC7	K4	HCP
Angel1	K4	HCP	ANGEL1	K4	HCP
Angel2	K4	HCP	ANGEL2	K4	HCP
Angptl2	K4	LCP	ANGPTL2	K4	ICP
Angptl4	K4	HCP	ANGPTL4	K4	HCP
Ankfy1	K4	HCP	ANKFY1	K4	HCP
Ankib1	K4	HCP	ANKIB1	K4	HCP
Ankmy1	K4	ICP	ANKMY1	K4	HCP
Ankmy2	K4	HCP	ANKMY2	K4	HCP
Ankra2	K4	HCP	ANKRA2	K4	HCP
Ankrd10	K4	HCP	ANKRD10	K4	HCP
Ankrd11	K4	HCP	ANKRD11	K4	HCP
Ankrd12	K4	HCP	ANKRD12	K4	HCP
Ankrd13c	K4	HCP	ANKRD13C	K4	HCP
Ankrd16	K4	HCP	ANKRD16	K4	HCP
Ankrd17	K4	HCP	ANKRD17	K4	HCP
Ankrd26	K4	HCP	ANKRD26	K4	HCP
Ankrd27	K4	HCP	ANKRD27	K4	HCP
Ankrd28	K4	HCP	ANKRD28	K4	HCP
Ankrd37	K4	HCP	ANKRD37	K4	HCP
Ankrd39	K4	HCP	ANKRD39	K4	HCP
Ankrd40	K4	HCP	ANKRD40	K4	HCP
Ankrd42	K4	HCP	ANKRD42	K4	HCP
Ankrd46	K4	HCP	ANKRD46	K4	HCP
Ankrd47	K4	HCP	ANKRD47	K4	HCP
Ankrd5	K4	HCP	ANKRD5	K4	HCP
Ankrd54	K4	HCP	ANKRD54	K4	HCP
Anks1	K4	HCP	ANKS1A	K4	HCP
Anks3	K4	HCP	ANKS3	K4	HCP
Anln	K4	HCP	ANLN	K4	HCP
Anp32a	K4	HCP	ANP32A	K4	HCP
Anp32e	K4	HCP	ANP32E	K4	HCP
Anxa11	K4	HCP	ANXA11	K4	HCP
Anxa3	K4	ICP	ANXA3	K4	HCP
Anxa5	K4	HCP	ANXA5	K4	HCP
Anxa6	K4	HCP	ANXA6	K4	HCP
Anxa7	K4	HCP	ANXA7	K4	HCP
Aof2	K4	HCP	AOF2	K4	HCP
Ap1b1	K4	HCP	AP1B1	K4	HCP
Ap1g1	K4	HCP	AP1G1	K4	HCP
Ap1g2	K4	HCP	AP1G2	K4	HCP
Ap1gbp1	K4	HCP	AP1GBP1	K4	HCP
Ap1m1	K4	HCP	AP1M1	K4	HCP
Ap1m2	K4	HCP	AP1M2	K4	ICP
Ap1s1	K4	HCP	AP1S1	K4	HCP
Ap1s3	K4	HCP	AP1S3	K4	HCP
Ap2a1	K4	HCP	AP2A1	K4	HCP
Ap2a2	K4	HCP	AP2A2	K4	HCP
Ap2b1	K4	HCP	AP2B1	K4	HCP
Ap2m1	K4	HCP	AP2M1	K4	HCP
Ap2s1	K4	HCP	AP2S1	K4	HCP
Ap3b1	K4	HCP	AP3B1	K4	HCP
Ap3b2	K4	HCP	AP3B2	K4	HCP
Ap3d1	K4	HCP	AP3D1	K4	HCP
Ap3m1	K4	HCP	AP3M1	K4	HCP
Ap3m2	K4	HCP	AP3M2	K4	HCP
Ap3s1	K4	HCP	AP3S1	K4	HCP
Ap3s2	K4	HCP	AP3S2	K4	HCP
Ap4b1	K4	HCP	AP4B1	K4	HCP
Ap4e1	K4	HCP	AP4E1	K4	HCP
Ap4m1	K4	HCP	AP4M1	K4	HCP
Apaf1	K4	HCP	APAF1	K4	HCP
Apba3	K4	HCP	APBA3	K4	HCP
Apbb1	K4	HCP	APBB1	K4	HCP
Apbb3	K4	HCP	APBB3	K4	HCP
Apc	K4	HCP	APC	K4	ICP
Apeh	K4	HCP	APEH	K4	HCP
Apex1	K4	HCP	APEX1	K4	HCP
Apex2	K4	HCP	APEX2	K4	HCP
Api5	K4	HCP	API5	K4	HCP
Apip	K4	HCP	APIP	K4	HCP
Apitd1	K4	HCP	APITD1	K4	HCP
Aplp1	K4	HCP	APLP1	K4	HCP
Aplp2	K4	HCP	APLP2	K4	HCP
Apoa1bp	K4	HCP	APOA1BP	K4	HCP
Apoe	K4	ICP	APOE	K4	ICP
Apool	K4	ICP	APOOL	K4	ICP
Appbp1	K4	HCP	APPBP1	K4	HCP
Appbp2	K4	HCP	APPBP2	K4	HCP
Appl1	K4	HCP	APPL1	K4	HCP
Appl2	K4	HCP	APPL2	K4	HCP
Aprt	K4	HCP	APRT	K4	HCP
Aqr	K4	HCP	AQR	K4	HCP
Araf	K4	HCP	ARAF	K4	HCP
Arcn1	K4	HCP	ARCN1	K4	ICP
Ard1	K4	HCP	ARD1A	K4	HCP
Arf1	K4	HCP	ARF1	K4	HCP
Arf4	K4	HCP	ARF4	K4	HCP
Arf5	K4	HCP	ARF5	K4	HCP
Arf6	K4	HCP	ARF6	K4	HCP
Arfgap1	K4	HCP	ARFGAP1	K4	HCP
Arfgap3	K4	HCP	ARFGAP3	K4	HCP
Arfip1	K4	HCP	ARFIP1	K4	HCP
Arfip2	K4	HCP	ARFIP2	K4	HCP
Arfrp1	K4	HCP	ARFRP1	K4	HCP
Arhgap12	K4	HCP	ARHGAP12	K4	HCP
Arhgap17	K4	HCP	ARHGAP17	K4	HCP
Arhgap18	K4	ICP	ARHGAP18	K4	ICP
Arhgap19	K4	HCP	ARHGAP19	K4	HCP
Arhgap4	K4	HCP	ARHGAP4	K4	HCP
Arhgef1	K4	HCP	ARHGEF1	K4	HCP
Arhgef10	K4	HCP	ARHGEF10	K4	HCP
Arhgef11	K4	LCP	ARHGEF11	K4	HCP
Arhgef12	K4	HCP	ARHGEF12	K4	HCP
Arhgef19	K4	LCP	ARHGEF19	K4	LCP
Arhgef2	K4	HCP	ARHGEF2	K4	HCP
Arhgef9	K4	ICP	ARHGEF9	K4	HCP
Arid1a	K4	HCP	ARID1A	K4	HCP
Arid3a	K4	HCP	ARID3A	K4	HCP
Arid4a	K4	HCP	ARID4A	K4	HCP
Arid4b	K4	HCP	ARID4B	K4	HCP
Arih1	K4	HCP	ARIH1	K4	HCP
Arih2	K4	HCP	ARIH2	K4	HCP
Arl1	K4	HCP	ARL1	K4	HCP
Arl13b	K4	HCP	ARL13B	K4	HCP
Arl15	K4	HCP	ARL15	K4	HCP
Arl2	K4	HCP	ARL2	K4	HCP
Arl2bp	K4	HCP	ARL2BP	K4	HCP
Arl3	K4	HCP	ARL3	K4	HCP
Arl4a	K4	HCP	ARL4A	K4	HCP
Arl5a	K4	HCP	ARL5A	K4	HCP
Arl5b	K4	HCP	ARL5B	K4	HCP
Arl6	K4	HCP	ARL6	K4	HCP
Arl6ip1	K4	HCP	ARL6IP1	K4	HCP
Arl6ip2	K4	HCP	ARL6IP2	K4	HCP
Arl6ip4	K4	HCP	ARL6IP4	K4	HCP
Arl6ip5	K4	HCP	ARL6IP5	K4	HCP
Arl6ip6	K4	HCP	ARL6IP6	K4	HCP
Arl8a	K4	HCP	ARL8A	K4	HCP
Arl8b	K4	HCP	ARL8B	K4	HCP
Armc1	K4	HCP	ARMC1	K4	HCP
Armc10	K4	HCP	ARMC10	K4	HCP
Armc3	K4	ICP	ARMC3	K4	HCP
Armc4	K4	ICP	ARMC4	K4	HCP
Armc6	K4	HCP	ARMC6	K4	HCP
Armc7	K4	HCP	ARMC7	K4	HCP
Armc8	K4	HCP	ARMC8	K4	HCP
Armc9	K4	HCP	ARMC9	K4	HCP
Armcx1	K4	ICP	ARMCX1	K4	ICP
Armcx2	K4	HCP	ARMCX2	K4	ICP
Armcx6	K4	HCP	ARMCX6	K4	ICP
Armet	K4	HCP	ARMET	K4	HCP
Armetl1	K4	HCP	ARMETL1	K4	HCP
Arnt	K4	HCP	ARNT	K4	HCP
Arpc1a	K4	HCP	ARPC1A	K4	HCP
Arpc2	K4	HCP	ARPC2	K4	HCP
Arpc3	K4	HCP	ARPC3	K4	HCP
Arpc4	K4	HCP	ARPC4	K4	HCP
Arpc5	K4	HCP	ARPC5	K4	HCP
Arpc5l	K4	HCP	ARPC5L	K4	HCP
Arpp19	K4	HCP	ARPP-19	K4	HCP
Arrb2	K4	HCP	ARRB2	K4	HCP
Arrdc1	K4	HCP	ARRDC1	K4	HCP
Arrdc3	K4	HCP	ARRDC3	K4	HCP
Arrdc4	K4	HCP	ARRDC4	K4	HCP
Ars2	K4	HCP	ARS2	K4	HCP
Arsa	K4	HCP	ARSA	K4	HCP
Arsk	K4	HCP	ARSK	K4	HCP
Art5	K4	LCP	ART5	K4	ICP
Arts1	K4	HCP	ARTS-1	K4	HCP
Arvcf	K4	HCP	ARVCF	K4	HCP
As3mt	K4	ICP	AS3MT	K4	HCP
Asah1	K4	HCP	ASAH1	K4	HCP
Asah3l	K4	HCP	ASAH3L	K4	HCP
Asb1	K4	HCP	ASB1	K4	HCP
Asb3	K4	HCP	ASB3	K4	HCP
Asb6	K4	HCP	ASB6	K4	HCP
Asb8	K4	HCP	ASB8	K4	HCP
Ascc1	K4	HCP	ASCC1	K4	HCP
Ascc2	K4	HCP	ASCC2	K4	HCP
Ascc3l1	K4	HCP	ASCC3L1	K4	HCP
Asl	K4	HCP	ASL	K4	HCP
Asna1	K4	HCP	ASNA1	K4	ICP
Asns	K4	HCP	ASNS	K4	HCP
Asnsd1	K4	HCP	ASNSD1	K4	HCP
Aspm	K4	HCP	ASPM	K4	HCP
Asrgl1	K4	HCP	ASRGL1	K4	HCP
Aste1	K4	HCP	ASTE1	K4	HCP
Asxl2	K4	HCP	ASXL2	K4	HCP
Atad1	K4	HCP	ATAD1	K4	HCP
Atad2	K4	HCP	ATAD2	K4	HCP
Atad5	K4	HCP	ATAD5	K4	HCP
Atcay	K4	ICP	ATCAY	K4	HCP
Ate1	K4	HCP	ATE1	K4	HCP
Atf2	K4	HCP	ATF2	K4	HCP
Atf4	K4	HCP	ATF4	K4	HCP
Atf5	K4	HCP	ATF5	K4	HCP
Atf6	K4	HCP	ATF6	K4	ICP
Atf7	K4	HCP	ATF7	K4	HCP
Atf7ip	K4	HCP	ATF7IP	K4	HCP
Atg10	K4	HCP	ATG10	K4	HCP
Atg12	K4	HCP	ATG12	K4	HCP
Atg16l1	K4	HCP	ATG16L1	K4	HCP
Atg3	K4	HCP	ATG3	K4	HCP
Atg4a	K4	ICP	ATG4A	K4	HCP
Atg4c	K4	HCP	ATG4C	K4	HCP
Atg4d	K4	HCP	ATG4D	K4	HCP
Atg5	K4	HCP	ATG5	K4	HCP
Atg7	K4	HCP	ATG7	K4	HCP
Atg9a	K4	HCP	ATG9A	K4	HCP
Atic	K4	HCP	ATIC	K4	HCP
Atox1	K4	HCP	ATOX1	K4	HCP
Atp10d	K4	HCP	ATP10D	K4	HCP
Atp11b	K4	HCP	ATP11B	K4	HCP
Atp13a1	K4	HCP	ATP13A1	K4	ICP
Atp13a2	K4	HCP	ATP13A2	K4	HCP
Atp1a1	K4	HCP	ATP1A1	K4	HCP
Atp1a2	K4	LCP	ATP1A2	K4	LCP
Atp1b1	K4	HCP	ATP1B1	K4	HCP
Atp1b3	K4	HCP	ATP1B3	K4	HCP
Atp2a2	K4	HCP	ATP2A2	K4	HCP
Atp2c1	K4	HCP	ATP2C1	K4	ICP
Atp5a1	K4	HCP	ATP5A1	K4	HCP
Atp5b	K4	HCP	ATP5B	K4	HCP
Atp5c1	K4	HCP	ATP5C1	K4	HCP
Atp5d	K4	HCP	ATP5D	K4	HCP
Atp5f1	K4	HCP	ATP5F1	K4	HCP
Atp5g3	K4	HCP	ATP5G3	K4	HCP
Atp5j	K4	HCP	ATP5J	K4	HCP
Atp5j2	K4	HCP	ATP5J2	K4	ICP
Atp5k	K4	HCP	ATP5I	K4	HCP
Atp5s	K4	HCP	ATP5S	K4	HCP
Atp6ap1	K4	HCP	ATP6AP1	K4	HCP
Atp6ap2	K4	HCP	ATP6AP2	K4	HCP
Atp6v0a1	K4	HCP	ATP6V0A1	K4	HCP
Atp6v0a2	K4	HCP	ATP6V0A2	K4	HCP
Atp6v0b	K4	HCP	ATP6V0B	K4	HCP
Atp6v0d1	K4	HCP	ATP6V0D1	K4	HCP
Atp6v0e	K4	HCP	ATP6V0E1	K4	HCP
Atp6v1a	K4	HCP	ATP6V1A	K4	ICP
Atp6v1b2	K4	HCP	ATP6V1B2	K4	HCP
Atp6v1c1	K4	HCP	ATP6V1C1	K4	HCP
Atp6v1d	K4	HCP	ATP6V1D	K4	HCP
Atp6v1e1	K4	HCP	ATP6V1E1	K4	HCP
Atp6v1f	K4	HCP	ATP6V1F	K4	HCP
Atp6v1g1	K4	HCP	ATP6V1G1	K4	HCP
Atp6v1g2	K4	ICP	ATP6V1G2	K4	LCP
Atp6v1h	K4	HCP	ATP6V1H	K4	HCP
Atp9a	K4	HCP	ATP9A	K4	HCP
Atp9b	K4	HCP	ATP9B	K4	HCP
Atpaf1	K4	HCP	ATPAF1	K4	HCP
Atpaf2	K4	HCP	ATPAF2	K4	HCP
Atpbd1b	K4	HCP	ATPBD1B	K4	HCP
Atpbd1c	K4	HCP	ATPBD1C	K4	HCP
Atpbd4	K4	HCP	ATPBD4	K4	HCP
Atpif1	K4	HCP	ATPIF1	K4	HCP
Atrn	K4	HCP	ATRN	K4	HCP
Atxn10	K4	HCP	ATXN10	K4	HCP
Atxn2	K4	HCP	ATXN2	K4	HCP
Atxn2l	K4	HCP	ATXN2L	K4	HCP
Atxn3	K4	HCP	ATXN3	K4	HCP
Atxn7	K4	HCP	ATXN7	K4	HCP
Atxn7l2	K4	HCP	ATXN7L2	K4	HCP
Atxn7l4	K4	HCP	ATXN7L1	K4	HCP
AU014645	K4	HCP	NCBP1	K4	HCP
AU019823	K4	HCP	C11orf57	K4	ICP
AU020772	K4	HCP	DKFZP586P0123	K4	HCP
AU022252	K4	HCP	C1orf50	K4	HCP
AU040320	K4	HCP	KIAA0319L	K4	ICP
Auh	K4	HCP	AUH	K4	HCP
Aup1	K4	HCP	AUP1	K4	HCP
Aurka	K4	HCP	AURKA	K4	HCP
Aurkb	K4	HCP	AURKB	K4	ICP
Aven	K4	HCP	AVEN	K4	HCP
Avpi1	K4	HCP	AVPI1	K4	HCP
AW146020	K4	HCP	C2orf3	K4	HCP
AW209491	K4	ICP	C7orf25	K4	HCP
AW549877	K4	HCP	LOC285636	K4	HCP
AW555464	K4	HCP	KIAA0284	K4	HCP
Axin1	K4	HCP	AXIN1	K4	HCP
Axin2	K4	HCP	AXIN2	K4	HCP
Axl	K4	ICP	AXL	K4	LCP
Axud1	K4	HCP	AXUD1	K4	HCP
AY078069	K4	ICP	TA-NFKBH	K4	HCP
Aytl2	K4	HCP	AYTL2	K4	HCP
Azi1	K4	HCP	AZI1	K4	HCP
Azi2	K4	HCP	AZI2	K4	HCP
Azin1	K4	HCP	AZIN1	K4	HCP
B230118H07Rik	K4	ICP	C11orf74	K4	ICP
B230208H17Rik	K4	HCP	C9orf86	K4	HCP
B230219D22Rik	K4	HCP	C5orf24	K4	HCP
B230312A22Rik	K4	HCP	KIAA1539	K4	HCP
B230317C12Rik	K4	HCP	FAM69B	K4	HCP
B230339M05Rik	K4	HCP	KIAA1219	K4	HCP
B230380D07Rik	K4	HCP	FAM63B	K4	HCP
B3galnt2	K4	HCP	B3GALNT2	K4	HCP
B3galt4	K4	HCP	B3GALT4	K4	HCP
B3galtl	K4	HCP	B3GALTL	K4	HCP
B3gat3	K4	HCP	B3GAT3	K4	HCP
B3gnt2	K4	HCP	B3GNT2	K4	HCP
B3gnt7	K4	HCP	B3GNT7	K4	HCP
B3gnt8	K4	HCP	B3GNT8	K4	LCP
B3gntl1	K4	HCP	B3GNTL1	K4	HCP
B4galnt4	K4	HCP	B4GALNT4	K4	HCP
B4galt1	K4	HCP	B4GALT1	K4	HCP
B4galt2	K4	HCP	B4GALT2	K4	HCP
B4galt3	K4	HCP	B4GALT3	K4	HCP
B4galt4	K4	HCP	B4GALT4	K4	HCP
B4galt5	K4	HCP	B4GALT5	K4	HCP
B4galt6	K4	HCP	B4GALT6	K4	HCP
B4galt7	K4	HCP	B4GALT7	K4	HCP
B630005N14Rik	K4	HCP	FLJ31818	K4	HCP
B930007M17Rik	K4	HCP	C4orf37	K4	ICP
B930037P14Rik	K4	HCP	FLJ30934	K4	HCP
Bace1	K4	HCP	BACE1	K4	ICP
Bad	K4	HCP	BAD	K4	ICP
Bag1	K4	HCP	BAG1	K4	HCP
Bag2	K4	HCP	BAG2	K4	HCP
Bag3	K4	HCP	BAG3	K4	HCP
Bag4	K4	HCP	BAG4	K4	HCP
Bag5	K4	HCP	BAG5	K4	HCP
Bai3	K4	HCP	BAI3	K4	ICP
Bak1	K4	ICP	BAK1	K4	LCP
Bambi	K4	HCP	BAMBI	K4	HCP
Banf1	K4	HCP	BANF1	K4	HCP
Banp	K4	HCP	BANP	K4	HCP
Bap1	K4	HCP	BAP1	K4	HCP
Bard1	K4	HCP	BARD1	K4	HCP
Basp1	K4	HCP	BASP1	K4	HCP
Bat1a	K4	HCP	BAT1	K4	HCP
Bat2	K4	ICP	BAT2	K4	HCP
Bat2d	K4	HCP	BAT2D1	K4	HCP
Bat3	K4	HCP	BAT3	K4	HCP
Bat5	K4	HCP	BAT5	K4	HCP
Bax	K4	HCP	BAX	K4	HCP
Baz1b	K4	HCP	BAZ1B	K4	HCP
Baz2a	K4	HCP	BAZ2A	K4	HCP
Baz2b	K4	HCP	BAZ2B	K4	HCP
BB146404	K4	ICP	FAM26E	K4	LCP
Bbc3	K4	HCP	BBC3	K4	HCP
Bbs1	K4	ICP	BBS1	K4	ICP
Bbs2	K4	HCP	BBS2	K4	HCP
Bbs4	K4	HCP	BBS4	K4	HCP
Bbs7	K4	HCP	BBS7	K4	HCP
Bbx	K4	HCP	BBX	K4	HCP
BC002199	K4	HCP	C4orf16	K4	HCP
BC003324	K4	HCP	MGC7036	K4	HCP
BC003331	K4	HCP	C1orf27	K4	HCP
BC003993	K4	HCP	KIAA1604	K4	HCP
BC004004	K4	HCP	C6orf89	K4	HCP
BC004728	K4	HCP	LOC57228	K4	HCP
BC005537	K4	HCP	C6orf62	K4	LCP
BC005624	K4	HCP	C9orf78	K4	HCP
BC008155	K4	HCP	C16orf24	K4	HCP
BC008163	K4	HCP	FAM76A	K4	HCP
BC010304	K4	HCP	FAM120A	K4	HCP
BC010787	K4	HCP	UNQ501	K4	HCP
BC011248	K4	HCP	C6orf153	K4	HCP
BC013529	K4	HCP	C6orf72	K4	HCP
BC013672	K4	ICP	FLJ20035	K4	HCP
BC016495	K4	HCP	C9orf95	K4	HCP
BC017158	K4	HCP	C16orf58	K4	HCP
BC017643	K4	HCP	C17orf62	K4	HCP
BC017647	K4	ICP	C17orf63	K4	HCP
BC018371	K4	HCP	FLJ20920	K4	HCP
BC019943	K4	HCP	C8orf41	K4	ICP
BC020002	K4	HCP	FLJ20323	K4	HCP
BC020077	K4	HCP	KIAA1799	K4	HCP
BC021381	K4	HCP	FLJ10404	K4	HCP
BC021395	K4	HCP	P15RS	K4	HCP
BC021611	K4	HCP	LOC197322	K4	HCP
BC022224	K4	HCP	MGC4172	K4	HCP
BC023744	K4	HCP	FLJ20674	K4	HCP
BC023814	K4	HCP	C1orf66	K4	HCP
BC024479	K4	HCP	C11orf61	K4	HCP
BC024814	K4	HCP	C16orf68	K4	HCP
BC024997	K4	HCP	FLJ35773	K4	ICP
BC025546	K4	HCP	FLJ11171	K4	HCP
BC026590	K4	HCP	C9orf6	K4	HCP
BC027231	K4	HCP	C3orf17	K4	HCP
BC028528	K4	LCP	C1orf54	K4	LCP
BC029214	K4	HCP	C9orf142	K4	HCP
BC030440	K4	HCP	KIAA0286	K4	ICP
BC030867	K4	HCP	C17orf53	K4	HCP
BC031181	K4	HCP	C18orf32	K4	HCP
BC031353	K4	ICP	KIAA1370	K4	HCP
BC031748	K4	HCP	CXorf39	K4	HCP
BC031781	K4	HCP	C1orf55	K4	HCP
BC031853	K4	ICP	FLJ10815	K4	ICP
BC032265	K4	HCP	FN3KRP	K4	HCP
BC033915	K4	HCP	KIAA0999	K4	HCP
BC036313	K4	HCP	C14orf121	K4	HCP
BC037034	K4	ICP	C7orf43	K4	HCP
BC037393	K4	HCP	PFAAP5	K4	ICP
BC038286	K4	HCP	FAM134A	K4	HCP
BC038925	K4	HCP	LOC255374	K4	HCP
BC046331	K4	HCP	KIAA0562	K4	HCP
BC048355	K4	HCP	C6orf108	K4	HCP
BC048403	K4	HCP	FLJ32549	K4	HCP
BC049715	K4	ICP	C12orf60	K4	HCP
BC049806	K4	HCP	FAM126B	K4	HCP
BC050078	K4	HCP	ZNF627	K4	HCP
BC051227	K4	HCP	FKSG24	K4	HCP
BC051628	K4	ICP	C20orf195	K4	ICP
BC053749	K4	HCP	C19orf55	K4	HCP
BC055324	K4	HCP	C1orf112	K4	HCP
BC056474	K4	ICP	C19orf56	K4	HCP
BC057552	K4	HCP	LOC90379	K4	HCP
BC057893	K4	HCP	C9orf97	K4	HCP
BC060631	K4	HCP	ASCIZ	K4	HCP
BC062115	K4	HCP	ZNF615	K4	HCP
BC067068	K4	HCP	C12orf26	K4	HCP
BC068281	K4	ICP	C2orf44	K4	ICP
BC088983	K4	HCP	KIAA1712	K4	HCP
Bcam	K4	HCP	BCAM	K4	ICP
Bcap29	K4	HCP	BCAP29	K4	HCP
Bcap31	K4	HCP	BCAP31	K4	HCP
Bcar1	K4	HCP	BCAR1	K4	HCP
Bcar3	K4	HCP	BCAR3	K4	HCP
Bcas2	K4	HCP	BCAS2	K4	ICP
Bcas3	K4	HCP	BCAS3	K4	HCP
Bcat2	K4	HCP	BCAT2	K4	HCP
Bccip	K4	HCP	BCCIP	K4	HCP
Bche	K4	ICP	BCHE	K4	LCP
Bckdha	K4	HCP	BCKDHA	K4	HCP
Bckdk	K4	HCP	BCKDK	K4	HCP
Bcl10	K4	HCP	BCL10	K4	HCP
Bcl2l1	K4	HCP	BCL2L1	K4	ICP
Bcl2l12	K4	HCP	BCL2L12	K4	HCP
Bcl2l13	K4	HCP	BCL2L13	K4	HCP
Bcl2l2	K4	ICP	BCL2L2	K4	LCP
Bcl6b	K4	HCP	BCL6B	K4	HCP
Bcl7a	K4	HCP	BCL7A	K4	HCP
Bcl7b	K4	HCP	BCL7B	K4	HCP
Bcl7c	K4	HCP	BCL7C	K4	HCP
Bcl9l	K4	HCP	BCL9L	K4	HCP
Bclaf1	K4	HCP	BCLAF1	K4	HCP
Bcs1l	K4	HCP	BCS1L	K4	ICP
Bdh2	K4	ICP	BDH2	K4	ICP
Becn1	K4	HCP	BECN1	K4	HCP
Bet1	K4	HCP	BET1	K4	HCP
Bex2	K4	HCP	BEX1	K4	ICP
Bex4	K4	HCP	BEX4	K4	HCP
Bhlhb2	K4	HCP	BHLHB2	K4	ICP
Bhlhb8	K4	HCP	BHLHB8	K4	ICP
Bicd1	K4	HCP	BICD1	K4	HCP
Bicd2	K4	HCP	BICD2	K4	HCP
Bid	K4	HCP	BID	K4	HCP
Bin3	K4	HCP	BIN3	K4	HCP
Birc5	K4	HCP	BIRC5	K4	HCP
Birc6	K4	HCP	BIRC6	K4	HCP
Bivm	K4	ICP	BIVM	K4	HCP
Blcap	K4	HCP	BLCAP	K4	HCP
Blm	K4	HCP	BLM	K4	HCP
Blmh	K4	HCP	BLMH	K4	HCP
Bloc1s1	K4	HCP	BLOC1S1	K4	ICP
Bloc1s3	K4	HCP	BLOC1S3	K4	HCP
Blvra	K4	HCP	BLVRA	K4	HCP
Blvrb	K4	HCP	BLVRB	K4	HCP
Blzf1	K4	ICP	BLZF1	K4	HCP
Bmpr1a	K4	HCP	BMPR1A	K4	HCP
Bmpr2	K4	HCP	BMPR2	K4	HCP
Bms1	K4	HCP	BMS1	K4	HCP
Bnc2	K4	HCP	BNC2	K4	HCP
Bnip1	K4	HCP	BNIP1	K4	ICP
Bola1	K4	HCP	BOLA1	K4	HCP
Bola3	K4	HCP	BOLA3	K4	HCP
Bpgm	K4	ICP	BPGM	K4	ICP
Bphl	K4	HCP	BPHL	K4	HCP
Bpnt1	K4	HCP	BPNT1	K4	ICP
Braf	K4	HCP	BRAF	K4	HCP
Brap	K4	HCP	BRAP	K4	HCP
Brca1	K4	HCP	BRCA1	K4	HCP
Brca2	K4	HCP	BRCA2	K4	HCP
Brcc3	K4	HCP	BRCC3	K4	HCP
Brd2	K4	HCP	BRD2	K4	ICP
Brd3	K4	HCP	BRD3	K4	HCP
Brd7	K4	HCP	BRD7	K4	HCP
Brd8	K4	HCP	BRD8	K4	ICP
Brd9	K4	HCP	BRD9	K4	ICP
Bre	K4	HCP	BRE	K4	HCP
Brf2	K4	HCP	BRF2	K4	ICP
Bri3	K4	HCP	BRI3	K4	HCP
Bri3bp	K4	HCP	BRI3BP	K4	HCP
Brip1	K4	HCP	BRIP1	K4	HCP
Brms1	K4	HCP	BRMS1	K4	HCP
Brms1l	K4	HCP	BRMS1L	K4	HCP
Brp44	K4	HCP	BRP44	K4	HCP
Brp44l	K4	HCP	BRP44L	K4	HCP
Brpf1	K4	HCP	BRPF1	K4	HCP
Brpf3	K4	HCP	BRPF3	K4	HCP
Brsk2	K4	HCP	BRSK2	K4	HCP
Brwd1	K4	HCP	BRWD1	K4	HCP
Brwd2	K4	HCP	BRWD2	K4	HCP
Brwd3	K4	HCP	BRWD3	K4	HCP
Bscl2	K4	HCP	BSCL2	K4	HCP
Bsdc1	K4	HCP	BSDC1	K4	HCP
Bsg	K4	HCP	BSG	K4	HCP
Bst2	K4	HCP	BST2	K4	LCP
Btaf1	K4	HCP	BTAF1	K4	HCP
Btbd1	K4	HCP	BTBD1	K4	HCP
Btbd10	K4	HCP	BTBD10	K4	HCP
Btbd14b	K4	HCP	BTBD14B	K4	HCP
Btbd6	K4	HCP	BTBD6	K4	HCP
Btbd7	K4	HCP	BTBD7	K4	HCP
Btd	K4	HCP	BTD	K4	HCP
Btf3	K4	HCP	BTF3	K4	HCP
Btg1	K4	HCP	BTG1	K4	HCP
Btg3	K4	HCP	BTG3	K4	HCP
Btrc	K4	HCP	BTRC	K4	HCP
Bub1	K4	HCP	BUB1	K4	HCP
Bub1b	K4	HCP	BUB1B	K4	HCP
Bub3	K4	HCP	BUB3	K4	HCP
Bud13	K4	HCP	BUD13	K4	HCP
Bxdc1	K4	HCP	BXDC1	K4	HCP
Bxdc2	K4	HCP	BXDC2	K4	HCP
Bxdc5	K4	HCP	BXDC5	K4	HCP
Bysl	K4	HCP	BYSL	K4	HCP
Bzw2	K4	HCP	BZW2	K4	HCP
C030011O14Rik	K4	HCP	FAM73A	K4	ICP
C030048B08Rik	K4	HCP	DKFZP564O0523	K4	HCP
C130022K22Rik	K4	HCP	C3orf19	K4	HCP
C130032J12Rik	K4	HCP	C14orf32	K4	HCP
C1galt1c1	K4	HCP	C1GALT1C1	K4	HCP
C1qbp	K4	HCP	C1QBP	K4	HCP
C1rl	K4	LCP	C1RL	K4	LCP
C230052I12Rik	K4	HCP	C19orf40	K4	HCP
C230096C10Rik	K4	HCP	KIAA0090	K4	HCP
C330001K17Rik	K4	HCP	MGC20983	K4	HCP
C330002I19Rik	K4	HCP	KIDINS220	K4	HCP
C330006K01Rik	K4	HCP	KIAA0415	K4	HCP
C330016O10Rik	K4	HCP	N4BP3	K4	HCP
C330023M02Rik	K4	HCP	C12orf30	K4	HCP
C330027C09Rik	K4	HCP	KIAA1524	K4	HCP
C330043M08Rik	K4	ICP	FLJ22374	K4	HCP
C430004E15Rik	K4	HCP	C9orf75	K4	HCP
C530028I08Rik	K4	HCP	LOC729440	K4	HCP
C530043G21Rik	K4	HCP	FAM20B	K4	HCP
C530044N13Rik	K4	HCP	FLJ11151	K4	HCP
C77080	K4	HCP	KIAA1522	K4	HCP
C77370	K4	HCP	KIAA2022	K4	HCP
C78339	K4	HCP	FAM8A1	K4	HCP
C79127	K4	HCP	FLJ40125	K4	HCP
C79407	K4	HCP	C14orf106	K4	HCP
C80913	K4	HCP	C19orf2	K4	HCP
C85492	K4	HCP	C3orf39	K4	HCP
C87436	K4	HCP	C2orf42	K4	HCP
C8g	K4	HCP	C8G	K4	ICP
C920006C10Rik	K4	HCP	KIAA0143	K4	HCP
Cabc1	K4	HCP	CABC1	K4	HCP
Cabin1	K4	HCP	CABIN1	K4	HCP
Cables2	K4	HCP	CABLES2	K4	HCP
Cabyr	K4	HCP	CABYR	K4	HCP
Cacnb1	K4	HCP	CACNB1	K4	HCP
Cacybp	K4	HCP	CACYBP	K4	HCP
Cad	K4	HCP	CAD	K4	HCP
Calcoco1	K4	HCP	CALCOCO1	K4	HCP
Calm1	K4	HCP	CALM1	K4	HCP
Calm2	K4	HCP	CALM2	K4	HCP
Calm3	K4	HCP	CALM3	K4	HCP
Calr	K4	HCP	CALR	K4	HCP
Calr3	K4	HCP	CALR3	K4	HCP
Calu	K4	HCP	CALU	K4	HCP
Camk1	K4	ICP	CAMK1	K4	ICP
Camk2g	K4	HCP	CAMK2G	K4	HCP
Camkk2	K4	HCP	CAMKK2	K4	HCP
Camkv	K4	HCP	CAMKV	K4	HCP
Caml	K4	HCP	CAMLG	K4	HCP
Camsap1l1	K4	HCP	CAMSAP1L1	K4	HCP
Camta1	K4	HCP	CAMTA1	K4	HCP
Camta2	K4	HCP	CAMTA2	K4	HCP
Cand2	K4	HCP	CAND2	K4	HCP
Cant1	K4	HCP	CANT1	K4	HCP
Canx	K4	HCP	CANX	K4	HCP
Capn1	K4	ICP	CAPN1	K4	HCP
Capn10	K4	HCP	CAPN10	K4	HCP
Capn2	K4	HCP	CAPN2	K4	HCP
Capn5	K4	HCP	CAPN5	K4	HCP
Capn7	K4	HCP	CAPN7	K4	HCP
Capns1	K4	HCP	CAPNS1	K4	HCP
Capza2	K4	HCP	CAPZA2	K4	HCP
Capzb	K4	HCP	CAPZB	K4	HCP
Car13	K4	HCP	CA13	K4	HCP
Car5b	K4	ICP	CA5B	K4	HCP
Car9	K4	ICP	CA9	K4	ICP
Carkl	K4	HCP	CARKL	K4	HCP
Carm1	K4	HCP	CARM1	K4	HCP
Cars	K4	HCP	CARS	K4	HCP
Casc1	K4	HCP	CASC1	K4	HCP
Casc4	K4	HCP	CASC4	K4	HCP
Casc5	K4	HCP	CASC5	K4	HCP
Casd1	K4	HCP	CASD1	K4	HCP
Cask	K4	HCP	CASK	K4	HCP
Caskin2	K4	HCP	CASKIN2	K4	HCP
Casp3	K4	HCP	CASP3	K4	HCP
Casp6	K4	HCP	CASP6	K4	HCP
Casp8ap2	K4	HCP	CASP8AP2	K4	HCP
Casp9	K4	HCP	CASP9	K4	HCP
Cbara1	K4	HCP	CBARA1	K4	ICP
Cbl	K4	HCP	CBL	K4	HCP
Cblb	K4	HCP	CBLB	K4	HCP
Cbll1	K4	HCP	CBLL1	K4	HCP
Cbln3	K4	ICP	CBLN3	K4	HCP
Cbr1	K4	HCP	CBR1	K4	HCP
Cbr4	K4	HCP	CBR4	K4	HCP
Cbx1	K4	HCP	CBX1	K4	HCP
Cbx2	K4	HCP	CBX2	K4	HCP
Cbx3	K4	HCP	CBX3	K4	HCP
Cbx7	K4	HCP	CBX7	K4	HCP
Cc2d1a	K4	HCP	CC2D1A	K4	HCP
Cc2d1b	K4	HCP	CC2D1B	K4	HCP
Ccar1	K4	HCP	CCAR1	K4	HCP
Ccbl1	K4	HCP	CCBL1	K4	HCP
Ccbl2	K4	HCP	CCBL2	K4	HCP
Ccdc100	K4	HCP	CCDC100	K4	HCP
Ccdc101	K4	HCP	CCDC101	K4	HCP
Ccdc102a	K4	HCP	CCDC102A	K4	HCP
Ccdc103	K4	HCP	CCDC103	K4	HCP
Ccdc104	K4	HCP	CCDC104	K4	HCP
Ccdc108	K4	ICP	CCDC108	K4	ICP
Ccdc111	K4	HCP	CCDC111	K4	HCP
Ccdc113	K4	HCP	CCDC113	K4	HCP
Ccdc115	K4	HCP	CCDC115	K4	ICP
Ccdc117	K4	HCP	CCDC117	K4	HCP
Ccdc12	K4	HCP	CCDC12	K4	HCP
Ccdc120	K4	LCP	CCDC120	K4	LCP
Ccdc122	K4	HCP	CCDC122	K4	HCP
Ccdc123	K4	HCP	CCDC123	K4	HCP
Ccdc128	K4	HCP	CCDC128	K4	HCP
Ccdc130	K4	HCP	CCDC130	K4	HCP
Ccdc131	K4	HCP	CCDC131	K4	HCP
Ccdc132	K4	ICP	CCDC132	K4	ICP
Ccdc134	K4	HCP	CCDC134	K4	HCP
Ccdc15	K4	HCP	CCDC15	K4	HCP
Ccdc16	K4	HCP	CCDC16	K4	HCP
Ccdc18	K4	HCP	CCDC18	K4	HCP
Ccdc21	K4	HCP	CCDC21	K4	HCP
Ccdc22	K4	HCP	CCDC22	K4	HCP
Ccdc23	K4	HCP	CCDC23	K4	HCP
Ccdc25	K4	HCP	CCDC25	K4	HCP
Ccdc28a	K4	HCP	CCDC28A	K4	HCP
Ccdc32	K4	HCP	CCDC32	K4	ICP
Ccdc34	K4	HCP	CCDC34	K4	HCP
Ccdc40	K4	HCP	CCDC40	K4	HCP
Ccdc43	K4	HCP	CCDC43	K4	HCP
Ccdc45	K4	HCP	CCDC45	K4	HCP
Ccdc49	K4	HCP	CCDC49	K4	HCP
Ccdc5	K4	HCP	CCDC5	K4	HCP
Ccdc52	K4	HCP	CCDC52	K4	HCP
Ccdc53	K4	ICP	CCDC53	K4	HCP
Ccdc55	K4	HCP	CCDC55	K4	HCP
Ccdc56	K4	HCP	CCDC56	K4	HCP
Ccdc58	K4	HCP	CCDC58	K4	ICP
Ccdc59	K4	HCP	CCDC59	K4	HCP
Ccdc64	K4	HCP	CCDC64	K4	HCP
Ccdc65	K4	ICP	CCDC65	K4	ICP
Ccdc66	K4	HCP	CCDC66	K4	HCP
Ccdc68	K4	ICP	CCDC68	K4	HCP
Ccdc71	K4	HCP	CCDC71	K4	HCP
Ccdc83	K4	HCP	CCDC83	K4	HCP
Ccdc84	K4	HCP	CCDC84	K4	HCP
Ccdc86	K4	HCP	CCDC86	K4	HCP
Ccdc90a	K4	HCP	CCDC90A	K4	HCP
Ccdc90b	K4	HCP	CCDC90B	K4	HCP
Ccdc94	K4	HCP	CCDC94	K4	HCP
Ccdc95	K4	HCP	CCDC95	K4	HCP
Ccdc97	K4	HCP	CCDC97	K4	HCP
Ccdc98	K4	HCP	CCDC98	K4	HCP
Ccdc99	K4	HCP	CCDC99	K4	HCP
Cchcr1	K4	HCP	CCHCR1	K4	ICP
Ccna2	K4	HCP	CCNA2	K4	HCP
Ccnb2	K4	HCP	CCNB2	K4	HCP
Ccnc	K4	HCP	CCNC	K4	HCP
Ccnd1	K4	HCP	CCND1	K4	HCP
Ccndbp1	K4	HCP	CCNDBP1	K4	HCP
Ccne2	K4	HCP	CCNE2	K4	HCP
Ccnf	K4	HCP	CCNF	K4	HCP
Ccng1	K4	HCP	CCNG1	K4	HCP
Ccng2	K4	HCP	CCNG2	K4	HCP
Ccnh	K4	HCP	CCNH	K4	HCP
Ccni	K4	HCP	CCNI	K4	HCP
Ccnj	K4	HCP	CCNJ	K4	HCP
Ccnl1	K4	HCP	CCNL1	K4	HCP
Ccnt1	K4	HCP	CCNT1	K4	HCP
Ccnt2	K4	HCP	CCNT2	K4	HCP
Ccpg1	K4	HCP	CCPG1	K4	HCP
Ccrk	K4	HCP	CCRK	K4	HCP
Ccrn4l	K4	HCP	CCRN4L	K4	HCP
Ccs	K4	HCP	CCS	K4	HCP
Cct2	K4	HCP	CCT2	K4	HCP
Cct3	K4	HCP	CCT3	K4	HCP
Cct4	K4	HCP	CCT4	K4	HCP
Cct5	K4	HCP	CCT5	K4	HCP
Cct6a	K4	HCP	CCT6A	K4	HCP
Cct8	K4	HCP	CCT8	K4	HCP
Cd151	K4	HCP	CD151	K4	HCP
Cd164	K4	HCP	CD164	K4	HCP
Cd164l2	K4	HCP	CD164L2	K4	HCP
Cd200	K4	HCP	CD200	K4	HCP
Cd2ap	K4	HCP	CD2AP	K4	HCP
Cd2bp2	K4	HCP	CD2BP2	K4	HCP
Cd320	K4	HCP	CD320	K4	HCP
Cd3eap	K4	HCP	CD3EAP	K4	HCP
Cd46	K4	ICP	CD46	K4	HCP
Cd47	K4	HCP	CD47	K4	HCP
Cd63	K4	HCP	CD63	K4	HCP
Cd81	K4	HCP	CD81	K4	HCP
Cd9	K4	HCP	CD9	K4	HCP
Cd99l2	K4	ICP	CD99L2	K4	HCP
Cda	K4	ICP	CDA	K4	LCP
Cdadc1	K4	HCP	CDADC1	K4	HCP
Cdan1	K4	HCP	CDAN1	K4	HCP
Cdc123	K4	HCP	CDC123	K4	HCP
Cdc14a	K4	HCP	CDC14A	K4	HCP
Cdc16	K4	HCP	CDC16	K4	HCP
Cdc20	K4	HCP	CDC20	K4	HCP
Cdc23	K4	HCP	CDC23	K4	ICP
Cdc25a	K4	HCP	CDC25A	K4	HCP
Cdc25b	K4	HCP	CDC25B	K4	HCP
Cdc25c	K4	ICP	CDC25C	K4	HCP
Cdc27	K4	HCP	CDC27	K4	HCP
Cdc2a	K4	HCP	CDC2	K4	ICP
Cdc2l5	K4	HCP	CDC2L5	K4	HCP
Cdc2l6	K4	HCP	CDC2L6	K4	HCP
Cdc34	K4	HCP	CDC34	K4	HCP
Cdc37	K4	HCP	CDC37	K4	HCP
Cdc37l1	K4	HCP	CDC37L1	K4	HCP
Cdc42	K4	HCP	CDC42	K4	HCP
Cdc42bpb	K4	HCP	CDC42BPB	K4	HCP
Cdc42ep4	K4	HCP	CDC42EP4	K4	HCP
Cdc42ep5	K4	ICP	CDC42EP5	K4	HCP
Cdc42se1	K4	HCP	CDC42SE1	K4	HCP
Cdc42se2	K4	HCP	CDC42SE2	K4	HCP
Cdc45l	K4	HCP	CDC45L	K4	HCP
Cdc5l	K4	HCP	CDC5L	K4	HCP
Cdc6	K4	HCP	CDC6	K4	HCP
Cdc7	K4	HCP	CDC7	K4	HCP
Cdc73	K4	HCP	CDC73	K4	HCP
Cdca3	K4	HCP	CDCA3	K4	ICP
Cdca4	K4	HCP	CDCA4	K4	HCP
Cdca5	K4	HCP	CDCA5	K4	HCP
Cdca7	K4	HCP	CDCA7	K4	HCP
Cdca7l	K4	HCP	CDCA7L	K4	HCP
Cdca8	K4	HCP	CDCA8	K4	HCP
Cdh1	K4	HCP	CDH1	K4	HCP
Cdh24	K4	HCP	CDH24	K4	LCP
Cdipt	K4	HCP	CDIPT	K4	HCP
Cdk10	K4	HCP	CDK10	K4	HCP
Cdk2	K4	HCP	CDK2	K4	ICP
Cdk2ap2	K4	HCP	CDK2AP2	K4	HCP
Cdk4	K4	HCP	CDK4	K4	HCP
Cdk5	K4	HCP	CDK5	K4	HCP
Cdk5rap1	K4	HCP	CDK5RAP1	K4	HCP
Cdk5rap2	K4	HCP	CDK5RAP2	K4	HCP
Cdk5rap3	K4	HCP	CDK5RAP3	K4	HCP
Cdk7	K4	HCP	CDK7	K4	HCP
Cdk8	K4	HCP	CDK8	K4	HCP
Cdk9	K4	HCP	CDK9	K4	HCP
Cdkal1	K4	HCP	CDKAL1	K4	ICP
Cdkl2	K4	HCP	CDKL2	K4	HCP
Cdkl3	K4	HCP	CDKL3	K4	HCP
Cdkn1b	K4	HCP	CDKN1B	K4	HCP
Cdkn2aip	K4	HCP	CDKN2AIP	K4	HCP
Cdr2	K4	HCP	CDR2	K4	HCP
Cdr2l	K4	HCP	CDR2L	K4	HCP
Cds2	K4	HCP	CDS2	K4	HCP
Cdt1	K4	HCP	CDT1	K4	HCP
Cdv3	K4	HCP	CDV3	K4	HCP
Cdyl2	K4	HCP	CDYL2	K4	HCP
Cebpb	K4	HCP	CEBPB	K4	HCP
Cebpg	K4	HCP	CEBPG	K4	HCP
Cebpz	K4	HCP	CEBPZ	K4	HCP
Cenpa	K4	HCP	CENPA	K4	HCP
Cenpb	K4	HCP	CENPB	K4	HCP
Cenpc1	K4	HCP	CENPC1	K4	HCP
Cenpe	K4	HCP	CENPE	K4	HCP
Cenpf	K4	HCP	CENPF	K4	HCP
Cenph	K4	HCP	CENPH	K4	HCP
Cenpj	K4	HCP	CENPJ	K4	HCP
Cenpk	K4	HCP	CENPK	K4	HCP
Cenpl	K4	HCP	CENPL	K4	HCP
Cenpm	K4	HCP	CENPM	K4	HCP
Cenpo	K4	HCP	CENPO	K4	HCP
Cenpp	K4	HCP	CENPP	K4	HCP
Cenpq	K4	HCP	CENPQ	K4	HCP
Cenpt	K4	HCP	CENPT	K4	HCP
Centb2	K4	HCP	CENTB2	K4	HCP
Centg2	K4	HCP	CENTG2	K4	HCP
Centg3	K4	HCP	CENTG3	K4	HCP
Cep152	K4	HCP	CEP152	K4	HCP
Cep164	K4	HCP	CEP164	K4	HCP
Cep27	K4	HCP	CEP27	K4	HCP
Cep55	K4	HCP	CEP55	K4	HCP
Cep57	K4	HCP	CEP57	K4	HCP
Cep63	K4	HCP	CEP63	K4	HCP
Cep68	K4	HCP	CEP68	K4	HCP
Cep72	K4	HCP	CEP72	K4	HCP
Cep76	K4	HCP	CEP76	K4	HCP
Cep78	K4	HCP	CEP78	K4	HCP
Cept1	K4	HCP	CEPT1	K4	HCP
Cetn2	K4	HCP	CETN2	K4	HCP
Cetn3	K4	HCP	CETN3	K4	HCP
Cfdp1	K4	HCP	CFDP1	K4	HCP
Cfl1	K4	HCP	CFL1	K4	HCP
Cfl2	K4	HCP	CFL2	K4	HCP
Cflar	K4	HCP	CFLAR	K4	HCP
Cggbp1	K4	HCP	CGGBP1	K4	HCP
Chac1	K4	HCP	CHAC1	K4	HCP
Chac2	K4	ICP	CHAC2	K4	HCP
Chaf1a	K4	HCP	CHAF1A	K4	HCP
Chaf1b	K4	HCP	CHAF1B	K4	HCP
Chchd1	K4	HCP	CHCHD1	K4	HCP
Chchd3	K4	HCP	CHCHD3	K4	HCP
Chchd4	K4	HCP	CHCHD4	K4	HCP
Chchd5	K4	HCP	CHCHD5	K4	HCP
Chchd6	K4	HCP	CHCHD6	K4	HCP
Chchd7	K4	HCP	CHCHD7	K4	HCP
Chchd8	K4	HCP	CHCHD8	K4	HCP
Chd1l	K4	HCP	CHD1L	K4	HCP
Chd4	K4	HCP	CHD4	K4	HCP
Chd6	K4	HCP	CHD6	K4	HCP
Chd7	K4	HCP	CHD7	K4	HCP
Chd9	K4	HCP	CHD9	K4	HCP
Chek1	K4	HCP	CHEK1	K4	ICP
Chek2	K4	HCP	CHEK2	K4	ICP
Cherp	K4	HCP	CHERP	K4	HCP
Chfr	K4	HCP	CHFR	K4	HCP
Chga	K4	HCP	CHGA	K4	HCP
Chgb	K4	HCP	CHGB	K4	HCP
Chic1	K4	HCP	CHIC1	K4	HCP
Chic2	K4	HCP	CHIC2	K4	HCP
Chid1	K4	HCP	CHID1	K4	HCP
Chka	K4	HCP	CHKA	K4	HCP
Chm	K4	ICP	CHM	K4	ICP
Chmp1b	K4	HCP	CHMP1B	K4	HCP
Chmp2a	K4	HCP	CHMP2A	K4	HCP
Chmp4b	K4	HCP	CHMP4B	K4	HCP
Chmp4c	K4	HCP	CHMP4C	K4	ICP
Chmp5	K4	HCP	CHMP5	K4	HCP
Chordc1	K4	HCP	CHORDC1	K4	HCP
Chpt1	K4	HCP	CHPT1	K4	HCP
Chrac1	K4	HCP	CHRAC1	K4	HCP
Chrnb1	K4	HCP	CHRNB1	K4	ICP
Chrnb2	K4	HCP	CHRNB2	K4	HCP
Chrnb4	K4	ICP	CHRNB4	K4	HCP
Chst12	K4	HCP	CHST12	K4	HCP
Chst5	K4	HCP	CHST6	K4	ICP
Chuk	K4	HCP	CHUK	K4	HCP
Churc1	K4	HCP	CHURC1	K4	HCP
Ciao1	K4	HCP	CIAO1	K4	HCP
Ciapin1	K4	HCP	CIAPIN1	K4	HCP
Cib1	K4	HCP	CIB1	K4	HCP
Cic	K4	HCP	CIC	K4	HCP
Cirbp	K4	HCP	CIRBP	K4	HCP
Cirh1a	K4	HCP	CIRH1A	K4	HCP
Cit	K4	ICP	CIT	K4	HCP
Cited2	K4	HCP	CITED2	K4	HCP
Ciz1	K4	HCP	CIZ1	K4	HCP
Ckap2	K4	HCP	CKAP2	K4	HCP
Ckap2l	K4	HCP	CKAP2L	K4	HCP
Ckap4	K4	HCP	CKAP4	K4	HCP
Ckb	K4	HCP	CKB	K4	HCP
Cks1b	K4	HCP	CKS1B	K4	HCP
Clasp1	K4	HCP	CLASP1	K4	HCP
Clcc1	K4	HCP	CLCC1	K4	HCP
Clcn2	K4	HCP	CLCN2	K4	HCP
Clcn4-2	K4	HCP	CLCN4	K4	HCP
Clcn5	K4	ICP	CLCN5	K4	LCP
Clcn6	K4	HCP	CLCN6	K4	HCP
Clcn7	K4	HCP	CLCN7	K4	HCP
Cldn12	K4	HCP	CLDN12	K4	ICP
Cldn19	K4	LCP	CLDN19	K4	LCP
Cldn4	K4	HCP	CLDN4	K4	ICP
Cldn6	K4	HCP	CLDN6	K4	ICP
Cldn7	K4	HCP	CLDN7	K4	HCP
Cldn9	K4	ICP	CLDN9	K4	ICP
Cldnd1	K4	HCP	CLDND1	K4	HCP
Clic1	K4	ICP	CLIC1	K4	ICP
Clic4	K4	HCP	CLIC4	K4	HCP
Clint1	K4	HCP	CLINT1	K4	HCP
Clip1	K4	HCP	CLIP1	K4	HCP
Clip2	K4	HCP	CLIP2	K4	HCP
Clip3	K4	HCP	CLIP3	K4	ICP
Clk1	K4	HCP	CLK1	K4	HCP
Clk2	K4	HCP	CLK2	K4	HCP
Clk4	K4	HCP	CLK4	K4	HCP
Clmn	K4	HCP	CLMN	K4	HCP
Cln3	K4	HCP	CLN3	K4	HCP
Cln5	K4	HCP	CLN5	K4	HCP
Cln6	K4	HCP	CLN6	K4	HCP
Cln8	K4	HCP	CLN8	K4	HCP
Clns1a	K4	HCP	CLNS1A	K4	ICP
Clock	K4	HCP	CLOCK	K4	HCP
Clp1	K4	HCP	CLP1	K4	HCP
Clpb	K4	HCP	CLPB	K4	HCP
Clpp	K4	HCP	CLPP	K4	HCP
Clptm1	K4	HCP	CLPTM1	K4	HCP
Clptm1l	K4	HCP	CLPTM1L	K4	HCP
Clpx	K4	HCP	CLPX	K4	HCP
Clspn	K4	HCP	CLSPN	K4	HCP
Clta	K4	HCP	CLTA	K4	HCP
Cltb	K4	HCP	CLTB	K4	HCP
Cltc	K4	HCP	CLTC	K4	HCP
Clybl	K4	HCP	CLYBL	K4	HCP
Cmas	K4	HCP	CMAS	K4	HCP
Cmklr1	K4	ICP	CMKLR1	K4	LCP
Cmpk	K4	HCP	CMPK	K4	HCP
Cmtm4	K4	HCP	CMTM4	K4	HCP
Cmtm6	K4	HCP	CMTM6	K4	HCP
Cnbp	K4	HCP	CNBP	K4	HCP
Cndp2	K4	HCP	CNDP2	K4	HCP
Cnih	K4	HCP	CNIH	K4	HCP
Cnih2	K4	HCP	CNIH2	K4	HCP
Cnih4	K4	HCP	CNIH4	K4	HCP
Cnksr1	K4	ICP	CNKSR1	K4	ICP
Cnn2	K4	HCP	CNN2	K4	HCP
Cnn3	K4	HCP	CNN3	K4	HCP
Cnnm3	K4	HCP	CNNM3	K4	HCP
Cno	K4	HCP	CNO	K4	HCP
Cnot10	K4	HCP	CNOT10	K4	HCP
Cnot2	K4	HCP	CNOT2	K4	HCP
Cnot3	K4	HCP	CNOT3	K4	HCP
Cnot4	K4	HCP	CNOT4	K4	HCP
Cnot6	K4	HCP	CNOT6	K4	HCP
Cnot6l	K4	HCP	CNOT6L	K4	HCP
Cnot7	K4	HCP	CNOT7	K4	HCP
Cnot8	K4	HCP	CNOT8	K4	HCP
Cntd1	K4	HCP	CNTD1	K4	HCP
Cntn2	K4	HCP	CNTN2	K4	ICP
Cntrob	K4	HCP	CNTROB	K4	HCP
Coasy	K4	HCP	COASY	K4	ICP
Cobl	K4	HCP	COBL	K4	HCP
Cog1	K4	HCP	COG1	K4	HCP
Cog2	K4	HCP	COG2	K4	HCP
Cog3	K4	HCP	COG3	K4	HCP
Cog4	K4	HCP	COG4	K4	HCP
Cog6	K4	HCP	COG6	K4	HCP
Cog7	K4	HCP	COG7	K4	HCP
Cog8	K4	HCP	COG8	K4	HCP
Coil	K4	HCP	COIL	K4	HCP
Col11a1	K4	HCP	COL11A1	K4	ICP
Col16a1	K4	HCP	COL16A1	K4	ICP
Col1a1	K4	ICP	COL1A1	K4	HCP
Col1a2	K4	ICP	COL1A2	K4	ICP
Col4a3bp	K4	HCP	COL4A3BP	K4	HCP
Col4a5	K4	ICP	COL4A5	K4	ICP
Col4a6	K4	ICP	COL4A6	K4	ICP
Col5a3	K4	ICP	COL5A3	K4	HCP
Commd1	K4	HCP	COMMD1	K4	ICP
Commd10	K4	HCP	COMMD10	K4	HCP
Commd2	K4	HCP	COMMD2	K4	HCP
Commd5	K4	HCP	COMMD5	K4	HCP
Commd6	K4	HCP	COMMD6	K4	HCP
Commd7	K4	HCP	COMMD7	K4	HCP
Commd8	K4	HCP	COMMD8	K4	HCP
Commd9	K4	HCP	COMMD9	K4	HCP
Comtd1	K4	HCP	COMTD1	K4	HCP
Copa	K4	HCP	COPA	K4	HCP
Copb1	K4	HCP	COPB1	K4	HCP
Copb2	K4	HCP	COPB2	K4	HCP
Cope	K4	HCP	COPE	K4	HCP
Copg	K4	HCP	COPG	K4	HCP
Cops2	K4	HCP	COPS2	K4	HCP
Cops3	K4	HCP	COPS3	K4	HCP
Cops4	K4	HCP	COPS4	K4	ICP
Cops5	K4	HCP	COPS5	K4	ICP
Cops6	K4	HCP	COPS6	K4	HCP
Cops7a	K4	HCP	COPS7A	K4	HCP
Cops7b	K4	HCP	COPS7B	K4	HCP
Cops8	K4	HCP	COPS8	K4	HCP
Copz1	K4	HCP	COPZ1	K4	ICP
Coq10a	K4	HCP	COQ10A	K4	HCP
Coq10b	K4	HCP	COQ10B	K4	HCP
Coq2	K4	HCP	COQ2	K4	HCP
Coq3	K4	HCP	COQ3	K4	HCP
Coq4	K4	HCP	COQ4	K4	HCP
Coq5	K4	HCP	COQ5	K4	HCP
Coq6	K4	HCP	COQ6	K4	HCP
Coq7	K4	HCP	COQ7	K4	HCP
Coq9	K4	HCP	COQ9	K4	HCP
Coro1b	K4	HCP	CORO1B	K4	HCP
Coro1c	K4	HCP	CORO1C	K4	HCP
Coro2b	K4	HCP	CORO2B	K4	HCP
Coro7	K4	HCP	CORO7	K4	HCP
Cotl1	K4	HCP	COTL1	K4	HCP
Cox10	K4	HCP	COX10	K4	HCP
Cox11	K4	HCP	COX11	K4	HCP
Cox15	K4	HCP	COX15	K4	HCP
Cox17	K4	HCP	COX17	K4	HCP
Cox18	K4	HCP	COX18	K4	HCP
Cox19	K4	HCP	COX19	K4	HCP
Cox4i1	K4	HCP	COX4I1	K4	HCP
Cox4nb	K4	HCP	COX4NB	K4	HCP
Cox5a	K4	HCP	COX5A	K4	HCP
Cox6a1	K4	HCP	COX6A1	K4	HCP
Cox6b1	K4	HCP	COX6B1	K4	ICP
Cox7a2	K4	HCP	COX7A2	K4	HCP
Cox7a2l	K4	HCP	COX7A2L	K4	HCP
Cox8a	K4	HCP	COX8A	K4	HCP
Cpeb3	K4	HCP	CPEB3	K4	HCP
Cpox	K4	HCP	CPOX	K4	HCP
Cpsf1	K4	HCP	CPSF1	K4	HCP
Cpsf2	K4	HCP	CPSF2	K4	HCP
Cpsf3	K4	HCP	CPSF3	K4	HCP
Cpsf4	K4	HCP	CPSF4	K4	HCP
Cpsf6	K4	HCP	CPSF6	K4	HCP
Cpt1a	K4	HCP	CPT1A	K4	HCP
Cpt1c	K4	ICP	CPT1C	K4	HCP
Cradd	K4	HCP	CRADD	K4	HCP
Crb3	K4	HCP	CRB3	K4	HCP
Crbn	K4	HCP	CRBN	K4	HCP
Crcp	K4	HCP	RCP9	K4	HCP
Creb1	K4	HCP	CREB1	K4	HCP
Creb3	K4	HCP	CREB3	K4	HCP
Creb3l2	K4	HCP	CREB3L2	K4	HCP
Creb3l4	K4	ICP	CREB3L4	K4	HCP
Crebbp	K4	HCP	CREBBP	K4	HCP
Crebl1	K4	HCP	CREBL1	K4	ICP
Crebl2	K4	HCP	CREBL2	K4	HCP
Crebzf	K4	HCP	CREBZF	K4	HCP
Creld1	K4	HCP	CRELD1	K4	HCP
Creld2	K4	HCP	CRELD2	K4	HCP
Cript	K4	HCP	CRIPT	K4	HCP
Crispld1	K4	ICP	CRISPLD1	K4	HCP
Crk	K4	HCP	CRK	K4	HCP
Crkl	K4	HCP	CRKL	K4	HCP
Crkrs	K4	HCP	CRKRS	K4	ICP
Crlf3	K4	HCP	CRLF3	K4	HCP
Crls1	K4	HCP	CRLS1	K4	HCP
Crot	K4	HCP	CROT	K4	HCP
Crtap	K4	HCP	CRTAP	K4	HCP
Crtc1	K4	HCP	CRTC1	K4	HCP
Crtc2	K4	HCP	CRTC2	K4	HCP
Cry2	K4	HCP	CRY2	K4	HCP
Cryz	K4	HCP	CRYZ	K4	ICP
Cryzl1	K4	HCP	CRYZL1	K4	HCP
Cs	K4	HCP	CS	K4	HCP
Csda	K4	HCP	CSDA	K4	HCP
Csde1	K4	HCP	CSDE1	K4	HCP
Cse1l	K4	HCP	CSE1L	K4	HCP
Csk	K4	HCP	CSK	K4	HCP
Csnk1a1	K4	HCP	CSNK1A1	K4	HCP
Csnk1d	K4	HCP	CSNK1D	K4	HCP
Csnk1e	K4	HCP	CSNK1E	K4	HCP
Csnk1g1	K4	HCP	CSNK1G1	K4	HCP
Csnk1g2	K4	HCP	CSNK1G2	K4	HCP
Csnk1g3	K4	HCP	CSNK1G3	K4	HCP
Csnk2a2	K4	HCP	CSNK2A2	K4	HCP
Csnk2b	K4	HCP	CSNK2B	K4	HCP
Cspp1	K4	HCP	CSPP1	K4	HCP
Csrp1	K4	HCP	CSRP1	K4	HCP
Csrp2	K4	HCP	CSRP2	K4	HCP
Cst3	K4	HCP	CST3	K4	HCP
Cst6	K4	HCP	CST6	K4	HCP
Cstb	K4	HCP	CSTB	K4	HCP
Cstf1	K4	HCP	CSTF1	K4	HCP
Cstf2	K4	HCP	CSTF2	K4	HCP
Cstf2t	K4	HCP	CSTF2T	K4	HCP
Cstf3	K4	HCP	CSTF3	K4	HCP
Ctbp1	K4	HCP	CTBP1	K4	HCP
Ctbs	K4	HCP	CTBS	K4	HCP
Ctcf	K4	HCP	CTCF	K4	HCP
Ctdp1	K4	HCP	CTDP1	K4	HCP
Ctdsp1	K4	HCP	CTDSP1	K4	HCP
Ctdspl2	K4	HCP	CTDSPL2	K4	HCP
Ctf1	K4	HCP	CTF1	K4	ICP
Ctgf	K4	HCP	CTGF	K4	HCP
Cth	K4	HCP	CTH	K4	HCP
Ctnna1	K4	HCP	CTNNA1	K4	HCP
Ctnna2	K4	HCP	CTNNA2	K4	HCP
Ctnnal1	K4	HCP	CTNNAL1	K4	HCP
Ctnnb1	K4	HCP	CTNNB1	K4	HCP
Ctnnbip1	K4	HCP	CTNNBIP1	K4	HCP
Ctnnbl1	K4	HCP	CTNNBL1	K4	HCP
Ctnnd1	K4	ICP	CTNND1	K4	ICP
Ctns	K4	ICP	CTNS	K4	HCP
Ctps	K4	HCP	CTPS	K4	HCP
Ctps2	K4	HCP	CTPS2	K4	HCP
Ctr9	K4	HCP	CTR9	K4	HCP
Ctsa	K4	HCP	CTSA	K4	HCP
Ctsb	K4	HCP	CTSB	K4	HCP
Ctsc	K4	HCP	CTSC	K4	HCP
Ctsl	K4	HCP	CTSL2	K4	HCP
Ctso	K4	ICP	CTSO	K4	HCP
Ctsz	K4	HCP	CTSZ	K4	HCP
Cttn	K4	HCP	CTTN	K4	HCP
Cttnbp2nl	K4	HCP	CTTNBP2NL	K4	ICP
Ctxn1	K4	HCP	CTXN1	K4	HCP
Cuedc2	K4	HCP	CUEDC2	K4	HCP
Cul1	K4	HCP	CUL1	K4	HCP
Cul2	K4	HCP	CUL2	K4	HCP
Cul3	K4	HCP	CUL3	K4	HCP
Cul4a	K4	HCP	CUL4A	K4	HCP
Cul5	K4	HCP	CUL5	K4	HCP
Cul7	K4	HCP	CUL7	K4	ICP
Cuta	K4	HCP	CUTA	K4	HCP
Cutc	K4	HCP	CUTC	K4	HCP
Cwf19l1	K4	HCP	CWF19L1	K4	HCP
Cxadr	K4	HCP	CXADR	K4	HCP
Cxcl2	K4	ICP	CXCL3	K4	HCP
Cxxc1	K4	HCP	CXXC1	K4	HCP
Cxxc5	K4	HCP	CXXC5	K4	HCP
Cyb5	K4	ICP	CYB5A	K4	HCP
Cyb561d1	K4	HCP	CYB561D1	K4	ICP
Cyb561d2	K4	HCP	CYB561D2	K4	HCP
Cyb5b	K4	HCP	CYB5B	K4	HCP
Cyb5d2	K4	HCP	CYB5D2	K4	HCP
Cyb5r1	K4	HCP	CYB5R1	K4	HCP
Cyb5r2	K4	ICP	CYB5R2	K4	HCP
Cyba	K4	HCP	CYBA	K4	ICP
[truncated: 11,201 more rows]
